# Supplementary material for: RNA-Seq transcriptome analysis shows anti-tumor actions of melatonin in a breast cancer xenograft model
Source: Sci Rep. 2019 Jan 30;9:966. doi: 10.1038/s41598-018-37413-w (PMC6353949; doi:10.1038/s41598-018-37413-w)
Supplement: Supplementary file 2 — Supplementary Table S1 [file 41598_2018_37413_MOESM2_ESM.xlsx]

## Sheet: Table 1
	Supplementary Table 1. Reads mapped to human (GRCh37/hg19) and mouse (NCBI37/mm9) genomes.
	Sample	Total reads	Reads mapped to human genome		Reads mapped to mouse genome		Reads mapped to human and mouse genome		Reads not aligned
			Reads number	%	Reads number	%	Reads number	%	Reads number	%
	TM1	28,489,102	16,871,940	59.2	8,093,198	28.4	3,039,135	10.7	484.829	1.7
	TM2	28,724,433	15,567,721	54.2	9,374,640	32.6	3,232,222	11.3	549.85	1.9
	TM3	25,782,114	17,490,302	67.8	4,973,742	19.3	2,908,507	11.3	409.563	1.6
	TM4	28,012,013	18,681,641	66.7	5,539,332	19.8	3,366,902	12.0	424.138	1.5
	TM5	26,819,025	17,800,875	66.4	5,454,261	20.3	3,142,826	11.7	421.063	1.6
	TV6	22,315,185	11,912,687	53.4	7,548,591	33.8	2,473,180	11.1	380.727	1.7
	TV7	27,112,120	11,825,904	43.6	11,683,639	43.1	3,126,780	11.5	475.797	1.8
	TV8	28,317,676	16,735,560	59.1	7,851,380	27.7	3,253,401	11.5	477.335	1.7
	TV9	28,512,667	12,765,068	44.8	11,941,611	41.9	3,333,793	11.7	472.195	1.7
	TV10	26,008,231	14,871,719	57.2	7,712,882	29.7	3,019,944	11.6	403.686	1.6
	Total			57.2		29.7		11.4		1.7
