# Supplementary material for: RNA-Seq transcriptome analysis shows anti-tumor actions of melatonin in a breast cancer xenograft model
Source: Sci Rep. 2019 Jan 30;9:966. doi: 10.1038/s41598-018-37413-w (PMC6353949; doi:10.1038/s41598-018-37413-w)
Supplement: Supplementary file 3 — Supplementary Table S2 [file 41598_2018_37413_MOESM3_ESM.xlsx]

## Sheet: Sheet1
	Supplementary Table 2. Differentially expressed (DE) genes in the mouse cells, characterized by the tumor microenvironment between melatonin-treated and control samples. 57 DE genes were detected.
	Gene Symbol	Gene Name	EntrezGene	Log2 FC	padj
	Il1f6	interleukin 1 family, member 6	54448	1.74	0.0003
	Serpinb12	serine (or cysteine) peptidase inhibitor, clade B (ovalbumin),member 12	71869	1.45	0.0494
	2300005B03Rik	RIKEN cDNA 2300005B03 gene	69462	1.36	0.0494
	Stfa3	stefin A3	20863	1.34	0.0001
	Defb14	defensin beta 14	244332	1.33	0.0002
	Lce1h	late cornified envelope 1H	67718	1.32	0.0101
	BC117090	cDNA sequence BC1179090	100038854	1.30	0.0299
	Lce1g	late cornified envelope 1G	66195	1.29	0.0398
	Krt1	keratin 1	16678	1.23	0.0494
	Lce1f	late cornified envelope 1F	67828	1.23	0.0628
	Lce1e	late cornified envelope 1E	68694	1.21	0.0703
	Hrnr	hornerin	68723	1.16	0.0345
	Calm4	calmodulin 4	80796	1.14	0.0494
	Klk9	kallikrein related-peptidase 9	101533	1.13	0.0494
	Sdcbp2	syndecan binding protein (syntenin) 2	228765	1.10	0.0759
	Lce1j	late cornified envelope 1J	545547	1.06	0.0404
	Lce6a	late cornified envelope 6A	78382	1.05	0.0759
	Gramd1c	GRAM domain containing 1C	207798	0.97	0.0879
	Mdk	midkine	17242	0.92	0.0531
	Slamf9	SLAM family member 9	98365	0.87	0.0398
	Cldn5	claudin 5	12741	0.87	0.0494
	Cpxm1	carboxypeptidase X 1 (M14 family)	56264	0.84	0.0343
	Ccl12	chemokine (C-C motif) ligand 12	20293	0.83	0.0494
	Gpx3	glutathione peroxidase 3	14778	0.82	0.0759
	Mmp3	matrix metallopeptidase 3	17392	0.80	0.1023
	Gngt2	guanine nucleotide binding protein (G protein), gamma transducing activity polypeptide 2	14710	0.79	0.0863
	Tnfaip8l2	tumor necrosis factor, alpha-induced protein 8-like 2	69769	0.79	0.0879
	Gng11	guanine nucleotide binding protein (G protein), gamma 11	66066	0.79	0.0398
	Ereg	epiregulin	13874	0.78	0.0494
	Ifi27l2a	interferon, alpha-inducible protein 27 like 2A	76933	0.77	0.0982
	Aif1	allograft inflammatory factor 1	11629	0.76	0.0690
	Ifit3	interferon-induced protein with tetratricopeptide repeats 3	15959	0.76	0.0982
	Ms4a4c	membrane-spanning 4-domains, subfamily A, member 4C	64380	0.75	0.0494
	Tmem37	transmembrane protein 37	170706	0.74	0.0494
	Ctla2a	cytotoxic T lymphocyte-associated protein 2 alpha	13024	0.72	0.0494
	Ppfia4	protein tyrosine phosphatase, receptor type, f polypeptide (PTPRF), interacting protein (liprin), alpha 4	68507	0.71	0.0398
	Wisp2	WNT1 inducible signaling pathway protein 2	22403	0.71	0.0444
	Egfl7	EGF-like domain 7	353156	0.68	0.0494
	Emcn	endomucin	59308	0.67	0.0982
	Apod	apolipoprotein D	11815	0.63	0.0398
	Slc9a3r2	solute carrier family 9 (sodium/hydrogen exchanger), member 3 regulator 2	65962	0.61	0.1023
	Mgp	matrix Gla protein	17313	0.60	0.0017
	Plekhg3	pleckstrin homology domain containing, family G (with RhoGef domain) member 3	263406	-0.58	0.0982
	Gpc4	glypican 4	14735	-0.59	0.0982
	Penk	preproenkephalin	18619	-0.59	0.0982
	Prkca	protein kinase C, alpha	18750	-0.66	0.0494
	Eya2	eyes absent 2 homolog (Drosophila)	14049	-0.69	0.0494
	Pvrl3	poliovirus receptor-related 3	58998	-0.74	0.0935
	F2rl1	coagulation factor II (thrombin) receptor-like 1	14063	-0.75	0.0628
	Mical2	microtubule associated monoxygenase, calponin and LIM domain containing 2	320878	-0.79	0.0982
	Col4a5	collagen, type IV, alpha 5	12830	-0.81	0.0494
	Fzd1	frizzled homolog 1 (Drosophila)	14362	-0.86	0.0494
	Ppp1r3b	protein phosphatase 1, regulatory (inhibitor) subunit 3B	244416	-0.89	0.0982
	Dsg2	desmoglein 2	13511	-0.95	0.0494
	Gm17296	predicted gene, 17296	212728	-1.01	0.0833
	Tenm2	teneurin transmembrane protein 2	23964	-1.29	0.0531
	Wfdc21	WAP four-disulfide core domain 21	66107	0.81	0.0863
	Padj = p adjusted
