# Supplementary material for: RNA-Seq transcriptome analysis shows anti-tumor actions of melatonin in a breast cancer xenograft model
Source: Sci Rep. 2019 Jan 30;9:966. doi: 10.1038/s41598-018-37413-w (PMC6353949; doi:10.1038/s41598-018-37413-w)
Supplement: Supplementary file 4 — Supplementary Table S3 [file 41598_2018_37413_MOESM4_ESM.xlsx]

## Sheet: Sheet1
	Supplementary Table 3 - Differentially co-expressed genes in human breast cancer cells (MDA-MB-231)
	geneID	Gene Name	EntrezGene	K diff	pvalue
	AASDH	aminoadipate-semialdehyde dehydrogenase	132949	-0.619139	0.006032
	ABHD15	abhydrolase domain containing 15	116236	-0.675123	0.0191889
	ABT1	activator of basal transcription 1	29777	-0.796238	0.0228416
	AC000123.4			-0.606978	0.02369
	AC005154.6			-0.620318	0.0274474
	AC012531.25			-0.619988	0.034362
	AC024560.3			-0.707003	0.0365105
	AC074286.1			-0.616277	0.041309
	AC108142.1			-0.725565	0.0460819
	AC116366.6			-0.795424	0.0463905
	AC241585.2			-0.604567	0.0484339
	ACAA1	acetyl-CoA acyltransferase 1	30	-0.701136	0.0486272
	ACADVL	acyl-CoA dehydrogenase, very long chain	37	-0.618197	0.0503203
	ADAR	adenosine deaminase, RNA-specific	103	-0.664005	0.0634252
	ADPRM	ADP-ribose/CDP-alcohol diphosphatase, manganese-dependent	56985	-0.780405	0.0707077
	ADRM1	adhesion regulating molecule 1	11047	-0.620713	0.0714741
	AGFG2	ArfGAP with FG repeats 2	3268	-0.750413	0.076119
	AKIP1	A kinase (PRKA) interacting protein 1	56672	-0.632221	0.0855914
	ANKRD28	ankyrin repeat domain 28	23243	-0.63603	0.103993
	ANKRD44	ankyrin repeat domain 44	91526	-0.656315	0.104864
	AP5S1	adaptor-related protein complex 5, sigma 1 subunit	55317	-0.733426	0.114557
	APIP	APAF1 interacting protein	51074	-0.733338	0.116964
	APOD	apolipoprotein D	347	-0.676713	0.118189
	ARF5	ADP-ribosylation factor 5	381	-0.625186	0.121809
	ARFGAP2	ADP-ribosylation factor GTPase activating protein 2	84364	-0.613213	0.122312
	ARHGAP11B	Rho GTPase activating protein 11B	89839	-0.707511	0.123754
	ARHGEF34P			-0.610229	0.128534
	ARID4B	AT rich interactive domain 4B (RBP1-like)	51742	-0.619531	0.13021
	ARIH2OS			-0.700654	0.130895
	ASPHD2	aspartate beta-hydroxylase domain containing 2	57168	-0.65236	0.140778
	ATF7	activating transcription factor 7	11016	-0.669522	0.14353
	ATP5F1	ATP synthase, H+ transporting, mitochondrial Fo complex, subunit B1	515	-0.781712	0.148859
	ATP9B	ATPase, class II, type 9B	374868	-0.68325	0.15225
	BAIAP2	BAI1-associated protein 2	10458	-0.706176	0.160543
	BMI1	BMI1 polycomb ring finger oncogene	648	-0.789402	0.169312
	BOLA2B	bolA homolog 2B (E. coli)	654483	-0.665705	0.171453
	BTBD6	BTB (POZ) domain containing 6	90135	-0.612109	0.175895
	C10orf35	chromosome 10 open reading frame 35	219738	-0.793764	0.179052
	C1orf220	chromosome 1 open reading frame 220	400798	-0.781688	0.18942
	C2CD3	C2 calcium-dependent domain containing 3	26005	-0.645517	0.192454
	C6orf226	chromosome 6 open reading frame 226	441150	-0.798065	0.197414
	C8orf37	chromosome 8 open reading frame 37	157657	-0.609243	0.198934
	C9orf156	chromosome 9 open reading frame 156	51531	-0.742819	0.19983
	CA5B	carbonic anhydrase VB, mitochondrial	11238	-0.807336	0.201049
	CAPN1	calpain 1, (mu/I) large subunit	823	-0.620964	0.205129
	CAPRIN1	cell cycle associated protein 1	4076	-0.672876	0.205338
	CCDC115	coiled-coil domain containing 115	84317	-0.673057	0.211827
	CCDC71	coiled-coil domain containing 71	64925	-0.607161	0.216518
	CCNT2	cyclin T2	905	-0.733984	0.219416
	CD74	CD74 molecule, major histocompatibility complex, class II invariant chain	972	-0.701518	0.221988
	CEBPZOS			-0.765751	0.229462
	CEPT1	choline/ethanolamine phosphotransferase 1	10390	-0.693033	0.233359
	CETN3	centrin, EF-hand protein, 3	1070	-0.665297	0.233771
	CHKA	choline kinase alpha	1119	-0.771151	0.236906
	CHST11	carbohydrate (chondroitin 4) sulfotransferase 11	50515	-0.802203	0.238723
	CIRBP	cold inducible RNA binding protein	1153	-0.660444	0.240194
	CISD1	CDGSH iron sulfur domain 1	55847	-0.704915	0.240378
	CLCN6	chloride channel, voltage-sensitive 6	1185	-0.684002	0.24225
	CLDN20	claudin 20	49861	-0.75929	0.243261
	CLOCK	clock homolog (mouse)	9575	-0.649746	0.245066
	CLUAP1	clusterin associated protein 1	23059	-0.659135	0.246053
	CNOT10	CCR4-NOT transcription complex, subunit 10	25904	-0.691842	0.24905
	COA1	cytochrome C oxidase assembly factor 1 homolog (S. cerevisiae)	55744	-0.779415	0.250726
	COPRS			-0.606635	0.254699
	CSMD1	CUB and Sushi multiple domains 1	64478	-0.605353	0.263898
	CSRNP2	cysteine-serine-rich nuclear protein 2	81566	-0.690043	0.264749
	CTC-542B22.2			-0.787925	0.27014
	CTD-2383M3.1			-0.60648	0.274059
	CTD-2583A14.8			-0.777081	0.275434
	CTD-2600H12.2			-0.770934	0.275591
	CTD-2639E6.9			-0.715268	0.275919
	CXorf56	chromosome X open reading frame 56	63932	-0.608771	0.280265
	CYB5R2	cytochrome b5 reductase 2	51700	-0.638815	0.280967
	CYP2D7			-0.646763	0.282011
	CYP3A5	cytochrome P450, family 3, subfamily A, polypeptide 5	1577	-0.615824	0.282385
	DAP3	death associated protein 3	7818	-0.722281	0.283641
	DCTN2	dynactin 2 (p50)	10540	-0.629385	0.286074
	DCUN1D5	DCN1, defective in cullin neddylation 1, domain containing 5 (S. cerevisiae)	84259	-0.729302	0.286634
	DNASE1L2	deoxyribonuclease I-like 2	1775	-0.662315	0.30313
	DOK4	docking protein 4	55715	-0.643957	0.304812
	DPY19L2P1	dpy-19-like 2 pseudogene 1 (C. elegans)	554236	-0.753133	0.306594
	DUSP14	dual specificity phosphatase 14	11072	-0.631579	0.309642
	DUSP16	dual specificity phosphatase 16	80824	-0.623585	0.309742
	EHMT2	euchromatic histone-lysine N-methyltransferase 2	10919	-0.607246	0.318076
	EIF3M	eukaryotic translation initiation factor 3, subunit M	10480	-0.701399	0.320066
	EIF4G1	eukaryotic translation initiation factor 4 gamma, 1	1981	-0.728919	0.320864
	ELOVL1	ELOVL fatty acid elongase 1	64834	-0.75819	0.322612
	EMC1	ER membrane protein complex subunit 1	23065	-0.627018	0.323339
	ENDOD1	endonuclease domain containing 1	23052	-0.797189	0.325079
	ENO1	enolase 1, (alpha)	2023	-0.700525	0.325543
	EXOSC1	exosome component 1	51013	-0.701288	0.333758
	EXT2	exostosin 2	2132	-0.743278	0.334275
	FAM109B	family with sequence similarity 109, member B	150368	-0.603777	0.337512
	FAM96A	family with sequence similarity 96, member A	84191	-0.62139	0.347436
	FARSA	phenylalanyl-tRNA synthetase, alpha subunit	2193	-0.712213	0.348335
	FH	fumarate hydratase	2271	-0.798129	0.356133
	FLRT3	fibronectin leucine rich transmembrane protein 3	23767	-0.742868	0.359336
	FN3KRP	fructosamine 3 kinase related protein	79672	-0.854174	0.360297
	FREM2	FRAS1 related extracellular matrix protein 2	341640	-0.830686	0.362855
	FRMD5	FERM domain containing 5	84978	-0.764393	0.363209
	FSD1L	fibronectin type III and SPRY domain containing 1-like	83856	-0.774913	0.363606
	GABARAP	GABA(A) receptor-associated protein	11337	-0.620345	0.367353
	GBF1	golgi brefeldin A resistant guanine nucleotide exchange factor 1	8729	-0.772837	0.371787
	GK5	glycerol kinase 5 (putative)	256356	-0.732307	0.376138
	GPN1	GPN-loop GTPase 1	11321	-0.660599	0.383841
	GS1-124K5.12			-0.643509	0.388617
	GTF2F1	general transcription factor IIF, polypeptide 1, 74kDa	2962	-0.693037	0.390521
	GTF3A	general transcription factor IIIA	2971	-0.679643	0.391098
	GVINP1	GTPase, very large interferon inducible pseudogene 1	387751	-0.61507	0.392163
	HAX1	HCLS1 associated protein X-1	10456	-0.750204	0.394637
	HERC2P10	hect domain and RLD 2 pseudogene 10	390561	-0.728226	0.398577
	HLA-DMA	major histocompatibility complex, class II, DM alpha	3108	-0.769547	0.402803
	HLA-DQB1	major histocompatibility complex, class II, DQ beta 1	3119	-0.852421	0.403106
	HLA-DRB1	major histocompatibility complex, class II, DR beta 1	3123	-0.691704	0.403119
	HLA-E	major histocompatibility complex, class I, E	3133	-0.600789	0.40322
	HMBS	hydroxymethylbilane synthase	3145	-0.690482	0.403861
	HNRNPD	heterogeneous nuclear ribonucleoprotein D (AU-rich element RNA binding protein 1, 37kDa)	3184	-0.783638	0.40546
	HNRNPM	heterogeneous nuclear ribonucleoprotein M	4670	-0.782318	0.405938
	HOXB-AS3	HOXB cluster antisense RNA 3	404266	-0.65535	0.407416
	HPCAL1	hippocalcin-like 1	3241	-0.814102	0.408114
	HSPA4L	heat shock 70kDa protein 4-like	22824	-0.733136	0.410973
	HSPE1	heat shock 10kDa protein 1 (chaperonin 10)	3336	-0.60597	0.411783
	IKZF5	IKAROS family zinc finger 5 (Pegasus)	64376	-0.601511	0.418358
	IPO9	importin 9	55705	-0.617194	0.423432
	JAG2	jagged 2	3714	-0.630135	0.428238
	KATNA1	katanin p60 (ATPase containing) subunit A 1	11104	-0.853543	0.430703
	KBTBD7	kelch repeat and BTB (POZ) domain containing 7	84078	-0.69374	0.432099
	KCTD21-AS1			-0.802354	0.434265
	KIAA0368	KIAA0368	23392	-0.73506	0.436987
	KIAA0391	KIAA0391	9692	-0.695853	0.437016
	KIAA1143	KIAA1143	57456	-0.685093	0.437642
	KIAA1468	KIAA1468	57614	-0.606694	0.438137
	KIAA1549	KIAA1549	57670	-0.713565	0.438201
	KPNA5	karyopherin alpha 5 (importin alpha 6)	3841	-0.627388	0.443981
	LCP2	lymphocyte cytosolic protein 2 (SH2 domain containing leukocyte protein of 76kDa)	3937	-0.720494	0.448177
	LGALS3BP	lectin, galactoside-binding, soluble, 3 binding protein	3959	-0.747659	0.450565
	LIAS	lipoic acid synthetase	11019	-0.611974	0.451599
	LIFR	leukemia inhibitory factor receptor alpha	3977	-0.671801	0.451714
	LINC01001			-0.628646	0.45698
	LONRF2	LON peptidase N-terminal domain and ring finger 2	164832	-0.698858	0.462274
	LRCH3	leucine-rich repeats and calponin homology (CH) domain containing 3	84859	-0.648729	0.463598
	LRP4	low density lipoprotein receptor-related protein 4	4038	-0.615402	0.464133
	LRRC28	leucine rich repeat containing 28	123355	-0.775448	0.465128
	LRRC37A4P	leucine rich repeat containing 37, member A4, pseudogene	55073	-0.784512	0.465567
	LRRC42	leucine rich repeat containing 42	115353	-0.72715	0.465988
	LRRC8B	leucine rich repeat containing 8 family, member B	23507	-0.627342	0.466632
	MAD2L1BP	MAD2L1 binding protein	9587	-0.686147	0.471081
	MAP2K3	mitogen-activated protein kinase kinase 3	5606	-0.653843	0.475033
	MCM3	minichromosome maintenance complex component 3	4172	-0.645726	0.481138
	METTL8	methyltransferase like 8	79828	-0.731678	0.488181
	MICE	MHC class I polypeptide-related sequence E (pseudogene)	4280	-0.841977	0.491678
	MID1	midline 1 (Opitz/BBB syndrome)	4281	-0.894795	0.491922
	MIDN	midnolin	90007	-0.624453	0.492003
	MMP16	matrix metallopeptidase 16 (membrane-inserted)	4325	-0.660613	0.497101
	MOSPD2	motile sperm domain containing 2	158747	-0.721595	0.500391
	MPP5	membrane protein, palmitoylated 5 (MAGUK p55 subfamily member 5)	64398	-0.653068	0.501991
	MRE11A	MRE11 meiotic recombination 11 homolog A (S. cerevisiae)	4361	-0.613668	0.502615
	MRGBP			-0.659219	0.502832
	MTCH1	mitochondrial carrier 1	23787	-0.695967	0.510786
	MT-ND5			-0.685381	0.514228
	MTRR	5-methyltetrahydrofolate-homocysteine methyltransferase reductase	4552	-0.682402	0.514841
	MYH4	myosin, heavy chain 4, skeletal muscle	4622	-0.666154	0.518433
	MYO19	myosin XIX	80179	-0.691804	0.519592
	NDUFS2	NADH dehydrogenase (ubiquinone) Fe-S protein 2, 49kDa (NADH-coenzyme Q reductase)	4720	-0.740693	0.530761
	NHSL1	NHS-like 1	57224	-0.826632	0.536101
	NLGN1	neuroligin 1	22871	-0.668084	0.537983
	NMRK1	nicotinamide riboside kinase 1	54981	-0.635926	0.53903
	NOL6	nucleolar protein family 6 (RNA-associated)	65083	-0.615069	0.53999
	NOP58	NOP58 ribonucleoprotein homolog (yeast)	51602	-0.621287	0.541055
	NTN4	netrin 4	59277	-0.605718	0.547647
	NUP214	nucleoporin 214kDa	8021	-0.679228	0.550119
	NUPL2	nucleoporin like 2	11097	-0.719286	0.550617
	OCIAD1	OCIA domain containing 1	54940	-0.686697	0.551496
	OS9	osteosarcoma amplified 9, endoplasmic reticulum lectin	10956	-0.708421	0.554621
	OTUD3	OTU domain containing 3	23252	-0.645259	0.555969
	PARP12	poly (ADP-ribose) polymerase family, member 12	64761	-0.679545	0.561917
	PARPBP	PARP1 binding protein	55010	-0.646803	0.562468
	PEMT	phosphatidylethanolamine N-methyltransferase	10400	-0.655185	0.572333
	PGAP1	post-GPI attachment to proteins 1	80055	-0.648497	0.575029
	PHF21A	PHD finger protein 21A	51317	-0.741259	0.577012
	PHGDH	phosphoglycerate dehydrogenase	26227	-0.738208	0.577386
	PHOSPHO2	phosphatase, orphan 2	493911	-0.735084	0.578189
	PHYHIP	phytanoyl-CoA 2-hydroxylase interacting protein	9796	-0.70919	0.578691
	PI4KA	phosphatidylinositol 4-kinase, catalytic, alpha	5297	-0.605496	0.579153
	PIGCP1	phosphatidylinositol glycan anchor biosynthesis, class C, pseudogene 1	5280	-0.727828	0.580762
	PIP4K2A	phosphatidylinositol-5-phosphate 4-kinase, type II, alpha	5305	-0.727314	0.584188
	PKM	pyruvate kinase, muscle	5315	-0.689349	0.585768
	PLA2G12A	phospholipase A2, group XIIA	81579	-0.666179	0.586082
	PLEKHM1P	pleckstrin homology domain containing, family M (with RUN domain) member 1 pseudogene	440456	-0.613882	0.588501
	PMPCB	peptidase (mitochondrial processing) beta	9512	-0.682879	0.591863
	PPA1	pyrophosphatase (inorganic) 1	5464	-0.615048	0.5984
	PPA2	pyrophosphatase (inorganic) 2	27068	-0.81483	0.598439
	PPP1R21	protein phosphatase 1, regulatory subunit 21	129285	-0.619849	0.60371
	PRDM11	PR domain containing 11	56981	-0.666259	0.607743
	PRMT3	protein arginine methyltransferase 3	10196	-0.626379	0.611339
	PRPF8	PRP8 pre-mRNA processing factor 8 homolog (S. cerevisiae)	10594	-0.702939	0.612852
	PSMB8-AS1			-0.7074	0.618146
	RAB24	RAB24, member RAS oncogene family	53917	-0.649846	0.629793
	RAB9A	RAB9A, member RAS oncogene family	9367	-0.687112	0.632594
	RAD9A	RAD9 homolog A (S. pombe)	5883	-0.680627	0.635456
	RAET1E	retinoic acid early transcript 1E	135250	-0.67945	0.635772
	RBM26	RNA binding motif protein 26	64062	-0.639607	0.64193
	RBMS2	RNA binding motif, single stranded interacting protein 2	5939	-0.747844	0.643483
	RBMS3	RNA binding motif, single stranded interacting protein 3	27303	-0.669087	0.643519
	REXO2	REX2, RNA exonuclease 2 homolog (S. cerevisiae)	25996	-0.683489	0.647643
	RHBDD1	rhomboid domain containing 1	84236	-0.780383	0.650629
	RILPL2	Rab interacting lysosomal protein-like 2	196383	-0.837547	0.653026
	RLF	rearranged L-myc fusion	6018	-0.697298	0.654058
	RP11-138J23.1			-0.699027	0.666596
	RP11-146F11.5			-0.726608	0.667113
	RP11-168K11.3			-0.662734	0.669606
	RP11-170M17.2			-0.806288	0.669816
	RP11-177C12.1			-0.73923	0.670052
	RP11-191L9.4			-0.688748	0.670622
	RP11-206L10.2			-0.688584	0.671466
	RP11-231C14.4			-0.802853	0.672796
	RP11-288C18.1			-0.638539	0.676507
	RP11-438B23.2			-0.744429	0.684627
	RP11-481J2.1			-0.726513	0.688367
	RP11-566E18.1			-0.875118	0.692871
	RP11-65J21.3			-0.830394	0.696059
	RP11-70L8.4			-0.668283	0.69824
	RP11-73K9.2			-0.63133	0.699532
	RP11-84G21.1			-0.780689	0.702917
	RP11-946P6.4			-0.683169	0.70489
	RP11-94H18.1			-0.6235	0.705286
	RP11-981G7.6			-0.724403	0.705624
	RP1-228P16.1			-0.677064	0.706142
	RP1-68D18.2			-0.864354	0.708
	RP3-368A4.5			-0.749712	0.708927
	RP4-541C22.5			-0.620124	0.710333
	RP4-555D20.4			-0.647637	0.710562
	RP4-569M23.2			-0.649847	0.710874
	RP4-614O4.13			-0.701023	0.711232
	RP5-1086K13.1			-0.742649	0.71414
	RP5-827C21.4			-0.757333	0.71513
	RP5-882C2.2			-0.649082	0.71543
	RPL26	ribosomal protein L26	6154	-0.725125	0.720269
	RPL26L1	ribosomal protein L26-like 1	51121	-0.68536	0.72027
	RPS23P8	ribosomal protein S23 pseudogene 8	653658	-0.604377	0.726724
	RTKN	rhotekin	6242	-0.745201	0.733458
	RUNX1	runt-related transcription factor 1	861	-0.643133	0.734687
	RUVBL1	RuvB-like 1 (E. coli)	8607	-0.610576	0.734897
	S100A3	S100 calcium binding protein A3	6274	-0.716164	0.736624
	SAMD9L	sterile alpha motif domain containing 9-like	219285	-0.726356	0.738305
	SCAMP1-AS1			-0.633173	0.741343
	SCD	stearoyl-CoA desaturase (delta-9-desaturase)	6319	-0.635075	0.741804
	SCMH1	sex comb on midleg homolog 1 (Drosophila)	22955	-0.646514	0.742221
	SCUBE3	signal peptide, CUB domain, EGF-like 3	222663	-0.717563	0.74301
	SELK	selenoprotein K	58515	-0.645136	0.747805
	SEMA4C	sema domain, immunoglobulin domain (Ig), transmembrane domain (TM) and short cytoplasmic domain, (semaphorin) 4C	54910	-0.714803	0.748676
	SERPINB1	serpin peptidase inhibitor, clade B (ovalbumin), member 1	1992	-0.749706	0.751164
	SERPINE2	serpin peptidase inhibitor, clade E (nexin, plasminogen activator inhibitor type 1), member 2	5270	-0.698672	0.751485
	SETD1B	SET domain containing 1B	23067	-0.646144	0.75279
	SGCA	sarcoglycan, alpha (50kDa dystrophin-associated glycoprotein)	6442	-0.673497	0.755871
	SH3PXD2A	SH3 and PX domains 2A	9644	-0.698647	0.758952
	SKIL	SKI-like oncogene	6498	-0.653431	0.764275
	SLAMF7	SLAM family member 7	57823	-0.678959	0.764806
	SLC30A7	solute carrier family 30 (zinc transporter), member 7	148867	-0.742999	0.773169
	SLC36A4	solute carrier family 36 (proton/amino acid symporter), member 4	120103	-0.628479	0.77604
	SLC39A11	solute carrier family 39 (metal ion transporter), member 11	201266	-0.711641	0.777169
	SLC46A3	solute carrier family 46, member 3	283537	-0.834211	0.778409
	SLC7A6OS	solute carrier family 7, member 6 opposite strand	84138	-0.753116	0.780609
	SMAD2	SMAD family member 2	4087	-0.645809	0.783081
	SMARCB1	SWI/SNF related, matrix associated, actin dependent regulator of chromatin, subfamily b, member 1	6598	-0.616975	0.784325
	SMIM14			-0.706162	0.787445
	SPTBN2	spectrin, beta, non-erythrocytic 2	6712	-0.685097	0.806201
	SSR4P1	signal sequence receptor, delta pseudogene 1	728039	-0.762053	0.811392
	ST6GALNAC3	ST6 (alpha-N-acetyl-neuraminyl-2,3-beta-galactosyl-1,3)-N-acetylgalactosaminide alpha-2,6-sialyltransferase 3	256435	-0.716903	0.813065
	STARD9	StAR-related lipid transfer (START) domain containing 9	57519	-0.625945	0.815059
	STK3	serine/threonine kinase 3	6788	-0.666721	0.816857
	STK38	serine/threonine kinase 38	11329	-0.716128	0.817926
	STS	steroid sulfatase (microsomal), isozyme S	412	-0.618242	0.819566
	SUV39H2	suppressor of variegation 3-9 homolog 2 (Drosophila)	79723	-0.646178	0.824377
	SYP	synaptophysin	6855	-0.640779	0.827052
	TATDN1	TatD DNase domain containing 1	83940	-0.709904	0.832506
	TBC1D16	TBC1 domain family, member 16	125058	-0.817975	0.833538
	TBCC	tubulin folding cofactor C	6903	-0.685374	0.835042
	TBX18	T-box 18	9096	-0.736942	0.836515
	TCF25	transcription factor 25 (basic helix-loop-helix)	22980	-0.774545	0.838649
	TFAP4	transcription factor AP-4 (activating enhancer binding protein 4)	7023	-0.687757	0.843356
	TFB1M	transcription factor B1, mitochondrial	51106	-0.658274	0.843542
	TGFBR3	transforming growth factor, beta receptor III	7049	-0.634173	0.844918
	THOC5	THO complex 5	8563	-0.634202	0.847578
	TIMM21	translocase of inner mitochondrial membrane 21 homolog (yeast)	29090	-0.759041	0.84997
	TMCO1	transmembrane and coiled-coil domains 1	54499	-0.794498	0.855619
	TMED9	transmembrane emp24 protein transport domain containing 9	54732	-0.644037	0.856513
	TMEM131	transmembrane protein 131	23505	-0.666953	0.859016
	TMEM144	transmembrane protein 144	55314	-0.628186	0.859591
	TMEM158	transmembrane protein 158 (gene/pseudogene)	25907	-0.604928	0.860191
	TMEM176B	transmembrane protein 176B	28959	-0.697515	0.861734
	TMEM39B	transmembrane protein 39B	55116	-0.645746	0.866759
	TMEM53	transmembrane protein 53	79639	-0.795232	0.86783
	TRIM52	tripartite motif containing 52	84851	-0.626491	0.887397
	TRPS1	trichorhinophalangeal syndrome I	7227	-0.668815	0.891895
	TTPAL	tocopherol (alpha) transfer protein-like	79183	-0.640887	0.900284
	TUBA4A	tubulin, alpha 4a	7277	-0.636064	0.900841
	TULP4	tubby like protein 4	56995	-0.66363	0.901897
	UBA6-AS1			-0.600797	0.905829
	UBE2A	ubiquitin-conjugating enzyme E2A	7319	-0.822776	0.906577
	UQCRHL	ubiquinol-cytochrome c reductase hinge protein-like	440567	-0.659451	0.917096
	USP11	ubiquitin specific peptidase 11	8237	-0.607027	0.919087
	USP49	ubiquitin specific peptidase 49	25862	-0.614275	0.921968
	VASN	vasorin	114990	-0.622165	0.924778
	WBP2	WW domain binding protein 2	23558	-0.617538	0.933708
	WDFY2	WD repeat and FYVE domain containing 2	115825	-0.678243	0.934143
	WDPCP	WD repeat containing planar cell polarity effector	51057	-0.767194	0.93422
	WDR31	WD repeat domain 31	114987	-0.606885	0.935079
	WDR93	WD repeat domain 93	56964	-0.635296	0.938439
	WHSC1	Wolf-Hirschhorn syndrome candidate 1	7468	-0.605031	0.938996
	XYLB	xylulokinase homolog (H. influenzae)	9942	-0.601846	0.943736
	YIPF2	Yip1 domain family, member 2	78992	-0.60457	0.945642
	ZBTB11	zinc finger and BTB domain containing 11	27107	-0.614245	0.949002
	ZC3H12C	zinc finger CCCH-type containing 12C	85463	-0.779989	0.951898
	ZCCHC18	zinc finger, CCHC domain containing 18	644353	-0.696472	0.95368
	ZDHHC5	zinc finger, DHHC-type containing 5	25921	-0.640281	0.956134
	ZFP36L1	zinc finger protein 36, C3H type-like 1	677	-0.620475	0.957808
	ZFPL1	zinc finger protein-like 1	7542	-0.692715	0.958502
	ZMAT2	zinc finger, matrin-type 2	153527	-0.653485	0.960926
	ZNF101	zinc finger protein 101	94039	-0.758176	0.962538
	ZNF229	zinc finger protein 229	7772	-0.625194	0.966534
	ZNF416	zinc finger protein 416	55659	-0.692648	0.974597
	ZNF449	zinc finger protein 449	203523	-0.671936	0.976311
	ZNF528	zinc finger protein 528	84436	-0.604787	0.980455
	ZNF548	zinc finger protein 548	147694	-0.749928	0.980981
	ZNF569	zinc finger protein 569	148266	-0.848536	0.982996
	ZNF596	zinc finger protein 596	169270	-0.621169	0.985497
	ZNF622	zinc finger protein 622	90441	-0.624301	0.98719
	ZNF833P	zinc finger protein 833, pseudogene	401898	-0.700982	0.99511
	ZNF91	zinc finger protein 91	7644	-0.718224	0.99671
	ZYG11A	zyg-11 homolog A (C. elegans)	440590	-0.902619	0.999456
	AACS	acetoacetyl-CoA synthetase	65985	0.747279	0.00113396
	ABHD4	abhydrolase domain containing 4	63874	0.691471	0.020399
	AC004057.1			0.618621	0.0257947
	AC004980.7			0.647534	0.02693
	AC005618.6			0.719831	0.0280189
	AC007040.11			0.672098	0.0305324
	AC009495.4			0.61946	0.0333171
	AC011043.1			0.921344	0.0339592
	AC068282.3			0.684376	0.0390663
	AC125232.1			0.729804	0.0464489
	ACADM	acyl-CoA dehydrogenase, C-4 to C-12 straight chain	34	0.660385	0.0496635
	ACOT1	acyl-CoA thioesterase 1	641371	0.629811	0.0524474
	ACSF3	acyl-CoA synthetase family member 3	197322	0.713776	0.0550929
	AGPAT6	1-acylglycerol-3-phosphate O-acyltransferase 6 (lysophosphatidic acid acyltransferase, zeta)	137964	0.611974	0.0784633
	AKIRIN1	akirin 1	79647	0.770679	0.0860669
	AKIRIN2	akirin 2	55122	0.671998	0.0861142
	AL109763.2			0.7346	0.0887071
	ALS2	amyotrophic lateral sclerosis 2 (juvenile)	57679	0.606734	0.0954559
	AMPD2	adenosine monophosphate deaminase 2	271	0.789883	0.0971345
	ANKRD16	ankyrin repeat domain 16	54522	0.738989	0.102916
	ANXA7	annexin A7	310	0.655259	0.107688
	AP001469.9			0.626702	0.110056
	ARF6	ADP-ribosylation factor 6	382	0.808094	0.122009
	ARHGAP18	Rho GTPase activating protein 18	93663	0.607616	0.12417
	ARHGEF7	Rho guanine nucleotide exchange factor (GEF) 7	8874	0.707157	0.12917
	ARMCX3	armadillo repeat containing, X-linked 3	51566	0.65474	0.132886
	ARSA	arylsulfatase A	410	0.659298	0.135531
	ASH2L	ash2 (absent, small, or homeotic)-like (Drosophila)	9070	0.755774	0.139252
	ATL1	atlastin GTPase 1	51062	0.718126	0.145158
	ATP5G3	ATP synthase, H+ transporting, mitochondrial Fo complex, subunit C3 (subunit 9)	518	0.626498	0.14901
	ATP6V1B2	ATPase, H+ transporting, lysosomal 56/58kDa, V1 subunit B2	526	0.613209	0.151222
	BBS2	Bardet-Biedl syndrome 2	583	0.823742	0.162494
	BCDIN3D	BCDIN3 domain containing	144233	0.603944	0.164275
	BCL2L11	BCL2-like 11 (apoptosis facilitator)	10018	0.607105	0.164716
	BIVM	basic, immunoglobulin-like variable motif containing	54841	0.823228	0.167987
	BTRC	beta-transducin repeat containing E3 ubiquitin protein ligase	8945	0.828395	0.1776
	C11orf54	chromosome 11 open reading frame 54	28970	0.689554	0.180055
	C14orf159	chromosome 14 open reading frame 159	80017	0.802829	0.181741
	C18orf54	chromosome 18 open reading frame 54	162681	0.736338	0.186102
	C1orf159	chromosome 1 open reading frame 159	54991	0.852199	0.188941
	C20orf24	chromosome 20 open reading frame 24	55969	0.766739	0.191464
	C2orf42	chromosome 2 open reading frame 42	54980	0.768303	0.193067
	C2orf68	chromosome 2 open reading frame 68	388969	0.601325	0.193561
	C3orf38	chromosome 3 open reading frame 38	285237	0.622826	0.194725
	C3orf67	chromosome 3 open reading frame 67	200844	0.714827	0.194923
	C8orf31	chromosome 8 open reading frame 31	286122	0.615388	0.198614
	C9orf172	chromosome 9 open reading frame 172	389813	0.692813	0.199922
	C9orf3	chromosome 9 open reading frame 3	84909	0.678131	0.20003
	CALD1	caldesmon 1	800	0.614527	0.203028
	CARD8-AS1			0.610633	0.206188
	CASP2	caspase 2, apoptosis-related cysteine peptidase	835	0.619792	0.20753
	CCDC106	coiled-coil domain containing 106	29903	0.643908	0.211328
	CCDC24	coiled-coil domain containing 24	149473	0.725188	0.214954
	CCNYL2	cyclin Y-like 2	414194	0.688961	0.219793
	CCT5	chaperonin containing TCP1, subunit 5 (epsilon)	22948	0.675676	0.220275
	CDC40	cell division cycle 40 homolog (S. cerevisiae)	51362	0.652507	0.2231
	CDK20	cyclin-dependent kinase 20	23552	0.622559	0.225864
	CDK2AP1	cyclin-dependent kinase 2 associated protein 1	8099	0.691522	0.225889
	CDYL	chromodomain protein, Y-like	9425	0.723811	0.228744
	CENPH	centromere protein H	64946	0.607914	0.230359
	CENPU			0.6357	0.230863
	CEP85	centrosomal protein 85kDa	64793	0.639761	0.23264
	CHTOP	chromatin target of PRMT1	26097	0.657873	0.239328
	CLDN12	claudin 12	9069	0.685617	0.243026
	CLEC18A	C-type lectin domain family 18, member A	348174	0.652777	0.244038
	COG6	component of oligomeric golgi complex 6	57511	0.647012	0.251593
	COPG2	coatomer protein complex, subunit gamma 2	26958	0.607133	0.254652
	CPT1A	carnitine palmitoyltransferase 1A (liver)	1374	0.856322	0.25871
	CRNKL1	crooked neck pre-mRNA splicing factor-like 1 (Drosophila)	51340	0.883563	0.261893
	CRTC1	CREB regulated transcription coactivator 1	23373	0.753448	0.262542
	CSAG4	CSAG family, member 4 (pseudogene)	574089	0.658707	0.263615
	CTC-523E23.3			0.669563	0.269903
	CYCSP6	cytochrome c, somatic pseudogene 6	360159	0.757012	0.281198
	DDX11-AS1	DDX11 antisense RNA 1	100506660	0.917637	0.28768
	DEK	DEK oncogene	7913	0.773206	0.29025
	DET1	de-etiolated homolog 1 (Arabidopsis)	55070	0.88398	0.291711
	DHRS4-AS1	DHRS4 antisense RNA 1	55449	0.68511	0.294311
	DNAJC17	DnaJ (Hsp40) homolog, subfamily C, member 17	55192	0.713398	0.301873
	DNAJC24	DnaJ (Hsp40) homolog, subfamily C, member 24	120526	0.647543	0.302066
	DNTTIP2	deoxynucleotidyltransferase, terminal, interacting protein 2	30836	0.719539	0.304188
	DPYSL2	dihydropyrimidinase-like 2	1808	0.647051	0.307046
	DUS2			0.858479	0.309091
	EEF1A1P13	eukaryotic translation elongation factor 1 alpha 1 pseudogene 13	133283	0.672235	0.315069
	EEF1A1P5	eukaryotic translation elongation factor 1 alpha 1 pseudogene 5	158078	0.826766	0.315096
	EFCAB7	EF-hand calcium binding domain 7	84455	0.620557	0.31623
	EIF3L	eukaryotic translation initiation factor 3, subunit L	51386	0.687433	0.319989
	EIF4H	eukaryotic translation initiation factor 4H	7458	0.698168	0.321149
	ELAVL1	ELAV (embryonic lethal, abnormal vision, Drosophila)-like 1 (Hu antigen R)	1994	0.744908	0.32174
	ENPP2	ectonucleotide pyrophosphatase/phosphodiesterase 2	5168	0.657132	0.326002
	ERLIN1	ER lipid raft associated 1	10613	0.622327	0.330247
	FABP5	fatty acid binding protein 5 (psoriasis-associated)	2171	0.601524	0.335872
	FADS2	fatty acid desaturase 2	9415	0.81479	0.336323
	FAM105A	family with sequence similarity 105, member A	54491	0.647903	0.337342
	FAM110A	family with sequence similarity 110, member A	83541	0.604791	0.337533
	FAM132A	family with sequence similarity 132, member A	388581	0.746964	0.338805
	FAM175B	family with sequence similarity 175, member B	23172	0.760354	0.340418
	FBXO33	F-box protein 33	254170	0.746621	0.351212
	FBXW5	F-box and WD repeat domain containing 5	54461	0.607317	0.353026
	FLJ20021	uncharacterized LOC90024	90024	0.783995	0.358876
	FLJ44511	uncharacterized LOC441307	441307	0.618309	0.358952
	FOS	FBJ murine osteosarcoma viral oncogene homolog	2353	0.620303	0.360872
	FOXP1	forkhead box P1	27086	0.601175	0.36213
	FUT11	fucosyltransferase 11 (alpha (1,3) fucosyltransferase)	170384	0.719665	0.365315
	FZD3	frizzled family receptor 3	7976	0.665406	0.366365
	GATAD2A	GATA zinc finger domain containing 2A	54815	0.698781	0.371172
	GBAP1	glucosidase, beta, acid pseudogene 1	2630	0.62724	0.371617
	GBGT1	globoside alpha-1,3-N-acetylgalactosaminyltransferase 1	26301	0.611672	0.372132
	GCC1	GRIP and coiled-coil domain containing 1	79571	0.623644	0.372412
	GCLC	glutamate-cysteine ligase, catalytic subunit	2729	0.803134	0.37272
	GLTP	glycolipid transfer protein	51228	0.740657	0.377649
	GPC1	glypican 1	2817	0.690216	0.383451
	GPR89B	G protein-coupled receptor 89B	51463	0.654791	0.385656
	GPRASP2	G protein-coupled receptor associated sorting protein 2	114928	0.813036	0.385765
	GPS2	G protein pathway suppressor 2	2874	0.610616	0.386432
	GPSM2	G-protein signaling modulator 2	29899	0.746271	0.386906
	GTF2IRD1	GTF2I repeat domain containing 1	9569	0.612688	0.390991
	GTF3C3	general transcription factor IIIC, polypeptide 3, 102kDa	9330	0.600691	0.391175
	HAUS4	HAUS augmin-like complex, subunit 4	54930	0.708124	0.394529
	HBS1L	HBS1-like (S. cerevisiae)	10767	0.636644	0.394777
	HDHD2	haloacid dehalogenase-like hydrolase domain containing 2	84064	0.863791	0.396655
	HDX	highly divergent homeobox	139324	0.649394	0.39707
	HERC4	HECT and RLD domain containing E3 ubiquitin protein ligase 4	26091	0.742382	0.398755
	HHATL-AS1	HHATL antisense RNA 1	100874044	0.712078	0.400121
	HHLA3	HERV-H LTR-associating 3	11147	0.600366	0.400239
	HNRNPR	heterogeneous nuclear ribonucleoprotein R	10236	0.817355	0.405944
	HOXA-AS2	HOXA cluster antisense RNA 2	285943	0.69988	0.407028
	HOXB5	homeobox B5	3215	0.614938	0.407214
	HS1BP3	HCLS1 binding protein 3	64342	0.683121	0.408793
	HSP90AB3P	heat shock protein 90kDa alpha (cytosolic), class B member 3, pseudogene	3327	0.619733	0.410448
	HYAL3	hyaluronoglucosaminidase 3	8372	0.641838	0.412458
	IARS2	isoleucyl-tRNA synthetase 2, mitochondrial	55699	0.759977	0.412805
	IGSF5	immunoglobulin superfamily, member 5	150084	0.649043	0.417749
	IL13RA1	interleukin 13 receptor, alpha 1	3597	0.754095	0.418588
	IL20RB	interleukin 20 receptor beta	53833	0.60432	0.419234
	IRGQ	immunity-related GTPase family, Q	126298	0.729575	0.425154
	KANSL2	KAT8 regulatory NSL complex subunit 2	54934	0.748213	0.430229
	KATNBL1			0.607245	0.430889
	KDM2A	lysine (K)-specific demethylase 2A	22992	0.695437	0.435155
	KIAA0513	KIAA0513	9764	0.60235	0.437108
	KIF11	kinesin family member 11	3832	0.743857	0.439233
	KLHDC2	kelch domain containing 2	23588	0.676296	0.442261
	KLHL38	kelch-like 38 (Drosophila)	340359	0.746302	0.443246
	L3MBTL3	l(3)mbt-like 3 (Drosophila)	84456	0.919786	0.445583
	LACTB	lactamase, beta	114294	0.896962	0.445792
	LARP1B	La ribonucleoprotein domain family, member 1B	55132	0.798942	0.447305
	LASP1	LIM and SH3 protein 1	3927	0.625748	0.447531
	LCMT2	leucine carboxyl methyltransferase 2	9836	0.829748	0.448059
	LEO1	Leo1, Paf1/RNA polymerase II complex component, homolog (S. cerevisiae)	123169	0.642067	0.450098
	LINC00205	long intergenic non-protein coding RNA 205	257103	0.901454	0.452682
	LINC00969			0.746624	0.456727
	LINC01139			0.88684	0.457938
	LINC01212			0.641993	0.458251
	LINC01234			0.854934	0.458417
	LINC01411			0.739002	0.459104
	LLNLR-246C6.1			0.922809	0.460923
	LRP11	low density lipoprotein receptor-related protein 11	84918	0.887678	0.464011
	LRR1	leucine rich repeat protein 1	122769	0.714926	0.464367
	LRRC57	leucine rich repeat containing 57	255252	0.631719	0.466318
	LRRFIP1	leucine rich repeat (in FLII) interacting protein 1	9208	0.600369	0.466882
	LSM1	LSM1 homolog, U6 small nuclear RNA associated (S. cerevisiae)	27257	0.773228	0.467638
	LSM14A	LSM14A, SCD6 homolog A (S. cerevisiae)	26065	0.78846	0.467879
	MCTS2P			0.803083	0.482294
	MECOM	MDS1 and EVI1 complex locus	2122	0.642087	0.483167
	MED15	mediator complex subunit 15	51586	0.674815	0.483659
	METRN	meteorin, glial cell differentiation regulator	79006	0.644112	0.486781
	MGAT3	mannosyl (beta-1,4-)-glycoprotein beta-1,4-N-acetylglucosaminyltransferase	4248	0.840484	0.490126
	MORF4L1P1	mortality factor 4 like 1 pseudogene 1	326591	0.714471	0.499614
	MR1	major histocompatibility complex, class I-related	3140	0.624426	0.502504
	MTHFD2	methylenetetrahydrofolate dehydrogenase (NADP+ dependent) 2, methenyltetrahydrofolate cyclohydrolase	10797	0.624255	0.51213
	MYLIP	myosin regulatory light chain interacting protein	29116	0.782799	0.519036
	NARS	asparaginyl-tRNA synthetase	4677	0.62707	0.523384
	NDUFA2	NADH dehydrogenase (ubiquinone) 1 alpha subcomplex, 2, 8kDa	4695	0.605122	0.529499
	NDUFAF5	NADH dehydrogenase (ubiquinone) complex I, assembly factor 5	79133	0.761074	0.52988
	NFE2L3	nuclear factor (erythroid-derived 2)-like 3	9603	0.626423	0.534006
	NFKB1	nuclear factor of kappa light polypeptide gene enhancer in B-cells 1	4790	0.709322	0.534296
	NGLY1	N-glycanase 1	55768	0.780977	0.535745
	NIFK-AS1			0.611763	0.536388
	NKRF	NFKB repressing factor	55922	0.757093	0.537746
	NONO	non-POU domain containing, octamer-binding	4841	0.653936	0.54073
	NOP14	NOP14 nucleolar protein homolog (yeast)	8602	0.657682	0.540852
	NPAS1	neuronal PAS domain protein 1	4861	0.837021	0.541533
	NSUN2	NOP2/Sun RNA methyltransferase family, member 2	54888	0.693588	0.546617
	OAT	ornithine aminotransferase	4942	0.642577	0.551398
	OXCT1	3-oxoacid CoA transferase 1	5019	0.675107	0.55661
	PAFAH1B1	platelet-activating factor acetylhydrolase 1b, regulatory subunit 1 (45kDa)	5048	0.67293	0.558515
	PAM	peptidylglycine alpha-amidating monooxygenase	5066	0.745791	0.55938
	PAPSS1	3'-phosphoadenosine 5'-phosphosulfate synthase 1	9061	0.654676	0.560565
	PCDHB14	protocadherin beta 14	56122	0.620867	0.564566
	PCYT1A	phosphate cytidylyltransferase 1, choline, alpha	5130	0.745665	0.567804
	PCYT2	phosphate cytidylyltransferase 2, ethanolamine	5833	0.643797	0.567919
	PDP1	pyruvate dehyrogenase phosphatase catalytic subunit 1	54704	0.815788	0.570624
	PDZD7	PDZ domain containing 7	79955	0.645529	0.571668
	PECR	peroxisomal trans-2-enoyl-CoA reductase	55825	0.725533	0.571817
	PFKFB2	6-phosphofructo-2-kinase/fructose-2,6-biphosphatase 2	5208	0.603315	0.574247
	PFN2	profilin 2	5217	0.770834	0.574894
	PGM2L1	phosphoglucomutase 2-like 1	283209	0.672909	0.575624
	PHACTR1	phosphatase and actin regulator 1	221692	0.722892	0.576099
	PID1	phosphotyrosine interaction domain containing 1	55022	0.824918	0.580446
	PIGB	phosphatidylinositol glycan anchor biosynthesis, class B	9488	0.605771	0.58063
	PIGK	phosphatidylinositol glycan anchor biosynthesis, class K	10026	0.701065	0.580996
	PIP5KL1	phosphatidylinositol-4-phosphate 5-kinase-like 1	138429	0.617473	0.58441
	PLEKHA7	pleckstrin homology domain containing, family A member 7	144100	0.655418	0.587668
	PPAP2A	phosphatidic acid phosphatase type 2A	8611	0.735609	0.598669
	PPM1M	protein phosphatase, Mg2+/Mn2+ dependent, 1M	132160	0.649623	0.602523
	PPP1R14BP3	protein phosphatase 1, regulatory (inhibitor) subunit 14B pseudogene 3	100507617	0.697312	0.603263
	PPP1R26	protein phosphatase 1, regulatory subunit 26	9858	0.645598	0.603766
	PRAF2	PRA1 domain family, member 2	11230	0.634755	0.606784
	PRKCE	protein kinase C, epsilon	5581	0.60949	0.610261
	PRMT5	protein arginine methyltransferase 5	10419	0.733874	0.61143
	PROCA1	protein interacting with cyclin A1	147011	0.827634	0.611712
	PRRG1	proline rich Gla (G-carboxyglutamic acid) 1	5638	0.610875	0.614748
	PSMC1	proteasome (prosome, macropain) 26S subunit, ATPase, 1	5700	0.675034	0.618611
	PTPRB	protein tyrosine phosphatase, receptor type, B	5787	0.669699	0.623433
	PXMP4	peroxisomal membrane protein 4, 24kDa	11264	0.620758	0.626705
	RAB7B	RAB7B, member RAS oncogene family	338382	0.690254	0.632496
	RACGAP1	Rac GTPase activating protein 1	29127	0.660938	0.63438
	RAD51AP1	RAD51 associated protein 1	10635	0.611838	0.634899
	RALGDS	ral guanine nucleotide dissociation stimulator	5900	0.807771	0.63649
	RAPSN	receptor-associated protein of the synapse	5913	0.743476	0.638137
	RASGRF2	Ras protein-specific guanine nucleotide-releasing factor 2	5924	0.799436	0.639247
	RBBP4	retinoblastoma binding protein 4	5928	0.845661	0.640287
	RBBP5	retinoblastoma binding protein 5	5929	0.636894	0.640351
	REV1	REV1, polymerase (DNA directed)	51455	0.617032	0.647449
	RFC1	replication factor C (activator 1) 1, 145kDa	5981	0.655454	0.647752
	RFC3	replication factor C (activator 1) 3, 38kDa	5983	0.896892	0.647954
	RGPD8	RANBP2-like and GRIP domain containing 8	727851	0.799846	0.650094
	RHOJ	ras homolog family member J	57381	0.672943	0.652076
	RIOK1	RIO kinase 1 (yeast)	83732	0.840415	0.653377
	RIOK2	RIO kinase 2 (yeast)	55781	0.633799	0.653498
	RIOK3	RIO kinase 3 (yeast)	8780	0.73406	0.653508
	RNF145	ring finger protein 145	153830	0.807966	0.65712
	RNF216P1	ring finger protein 216 pseudogene 1	441191	0.733243	0.659109
	RNF4	ring finger protein 4	6047	0.647321	0.660143
	ROGDI	rogdi homolog (Drosophila)	79641	0.717579	0.661816
	RP11-1038A11.3			0.696821	0.663032
	RP11-146F11.1			0.772602	0.667112
	RP11-156K13.1			0.716121	0.668124
	RP11-192H23.4			0.67907	0.670717
	RP11-288H12.3			0.620354	0.676621
	RP11-304L19.13			0.710488	0.677509
	RP11-307C12.11			0.772087	0.677576
	RP11-308D16.2			0.624938	0.677586
	RP11-309L24.4			0.672056	0.677601
	RP11-31H5.3			0.715347	0.678238
	RP11-334C17.3			0.682885	0.678855
	RP11-379B18.5			0.675421	0.681547
	RP11-385F5.5			0.679663	0.682172
	RP11-496I9.1			0.641199	0.68933
	RP11-49C9.2			0.788957	0.689672
	RP11-4L24.4			0.683339	0.689758
	RP11-504P24.8			0.846099	0.690188
	RP11-50C13.1			0.661324	0.690251
	RP11-529E10.6			0.629453	0.691365
	RP11-546D6.3			0.669288	0.692311
	RP11-572O17.1			0.729796	0.693034
	RP11-638I8.1			0.607717	0.695649
	RP11-876N24.5			0.812084	0.703599
	RP11-87H9.4			0.650366	0.703679
	RP13-890H12.2			0.701745	0.707476
	RP3-395M20.8			0.642613	0.709181
	RP4-742C19.12			0.673952	0.712147
	RP5-1039K5.12			0.721377	0.713654
	RP5-821D11.7			0.764309	0.715065
	RP5-965G21.6			0.611654	0.716073
	RPARP-AS1			0.713274	0.716904
	RPL7L1	ribosomal protein L7-like 1	285855	0.633949	0.722587
	RPP14	ribonuclease P/MRP 14kDa subunit	11102	0.680544	0.723925
	RPRD1A	regulation of nuclear pre-mRNA domain containing 1A	55197	0.650996	0.725268
	RPRD1B	regulation of nuclear pre-mRNA domain containing 1B	58490	0.620119	0.725301
	RPS6KC1	ribosomal protein S6 kinase, 52kDa, polypeptide 1	26750	0.734741	0.728915
	RPSAP9	ribosomal protein SA pseudogene 9	653162	0.686592	0.729615
	RSBN1L	round spermatid basic protein 1-like	222194	0.748209	0.731995
	RSRC1	arginine/serine-rich coiled-coil 1	51319	0.635687	0.732435
	RSRC2	arginine/serine-rich coiled-coil 2	65117	0.665761	0.732554
	RTN4RL2	reticulon 4 receptor-like 2	349667	0.643441	0.733931
	S1PR2	sphingosine-1-phosphate receptor 2	9294	0.880827	0.736922
	S1PR4	sphingosine-1-phosphate receptor 4	8698	0.681593	0.736975
	SATB1	SATB homeobox 1	6304	0.702624	0.739748
	SEMA4A	sema domain, immunoglobulin domain (Ig), transmembrane domain (TM) and short cytoplasmic domain, (semaphorin) 4A	64218	0.659271	0.74856
	SEMA6C	sema domain, transmembrane domain (TM), and cytoplasmic domain, (semaphorin) 6C	10500	0.870273	0.749182
	SERINC1	serine incorporator 1	57515	0.746801	0.750578
	SERINC3	serine incorporator 3	10955	0.722891	0.750793
	SETD9	SET domain containing 9	133383	0.719553	0.753368
	SF3B1	splicing factor 3b, subunit 1, 155kDa	23451	0.620729	0.754044
	SGPL1	sphingosine-1-phosphate lyase 1	8879	0.60426	0.757017
	SH2D3A	SH2 domain containing 3A	10045	0.62288	0.757788
	SHF	Src homology 2 domain containing F	90525	0.883575	0.759925
	SIAE	sialic acid acetylesterase	54414	0.890458	0.761392
	SLC25A18	solute carrier family 25 (glutamate carrier), member 18	83733	0.854965	0.76957
	SLC37A1	solute carrier family 37 (glycerol-3-phosphate transporter), member 1	54020	0.603969	0.776219
	SLC38A9	solute carrier family 38, member 9	153129	0.793221	0.777071
	SLC39A6	solute carrier family 39 (zinc transporter), member 6	25800	0.612258	0.777297
	SLC45A4	solute carrier family 45, member 4	57210	0.653387	0.778315
	SLU7	SLU7 splicing factor homolog (S. cerevisiae)	10569	0.793059	0.782347
	SMG7	smg-7 homolog, nonsense mediated mRNA decay factor (C. elegans)	9887	0.761839	0.786535
	SNUPN	snurportin 1	10073	0.610601	0.795073
	SPAST	spastin	6683	0.628761	0.801132
	SPATA24	spermatogenesis associated 24	202051	0.637076	0.801351
	SPRN	shadow of prion protein homolog (zebrafish)	503542	0.703038	0.804816
	SRCAP	Snf2-related CREBBP activator protein	10847	0.646799	0.806844
	SRPK2	SRSF protein kinase 2	6733	0.828735	0.808665
	SRSF8	serine/arginine-rich splicing factor 8	10929	0.609711	0.810012
	SSR1	signal sequence receptor, alpha	6745	0.708716	0.811092
	ST20	suppressor of tumorigenicity 20	400410	0.805381	0.812097
	SUN3	Sad1 and UNC84 domain containing 3	256979	0.662441	0.82318
	SUPT16H	suppressor of Ty 16 homolog (S. cerevisiae)	11198	0.756996	0.823314
	SWT1	SWT1 RNA endoribonuclease homolog (S. cerevisiae)	54823	0.636726	0.825201
	SYTL2	synaptotagmin-like 2	54843	0.645218	0.827417
	TAF11	TAF11 RNA polymerase II, TATA box binding protein (TBP)-associated factor, 28kDa	6882	0.623238	0.828881
	TAF1A-AS1			0.739757	0.829141
	TANK	TRAF family member-associated NFKB activator	10010	0.71687	0.830901
	TAP2	transporter 2, ATP-binding cassette, sub-family B (MDR/TAP)	6891	0.648301	0.831428
	TATDN2	TatD DNase domain containing 2	9797	0.664111	0.832508
	TAX1BP1	Tax1 (human T-cell leukemia virus type I) binding protein 1	8887	0.677854	0.832711
	TBC1D15	TBC1 domain family, member 15	64786	0.655089	0.833463
	TEFM	transcription elongation factor, mitochondrial	79736	0.792289	0.841453
	TFDP1	transcription factor Dp-1	7027	0.639167	0.843874
	TFR2	transferrin receptor 2	7036	0.712307	0.844381
	THUMPD3	THUMP domain containing 3	25917	0.727986	0.848414
	TIGD2	tigger transposable element derived 2	166815	0.655216	0.849551
	TIGD4	tigger transposable element derived 4	201798	0.629202	0.849581
	TMCO3	transmembrane and coiled-coil domains 3	55002	0.706741	0.855619
	TMEM120B	transmembrane protein 120B	144404	0.603326	0.857821
	TMEM192	transmembrane protein 192	201931	0.708047	0.863075
	TMEM243			0.706436	0.865593
	TNFRSF11B	tumor necrosis factor receptor superfamily, member 11b	4982	0.665728	0.873173
	TOB1	transducer of ERBB2, 1	10140	0.605217	0.875775
	TOB2	transducer of ERBB2, 2	10766	0.632734	0.875926
	TOM1L1	target of myb1 (chicken)-like 1	10040	0.637631	0.876441
	TRAF6	TNF receptor-associated factor 6, E3 ubiquitin protein ligase	7189	0.635547	0.881829
	TRAP1	TNF receptor-associated protein 1	10131	0.603003	0.882752
	TREX2	three prime repair exonuclease 2	11219	0.670604	0.884979
	TRIM37	tripartite motif containing 37	4591	0.725933	0.886418
	TRIM4	tripartite motif containing 4	89122	0.713432	0.88663
	TRMT13	tRNA methyltransferase 13 homolog (S. cerevisiae)	54482	0.627481	0.889806
	TRMT61B	tRNA methyltransferase 61 homolog B (S. cerevisiae)	55006	0.649374	0.890426
	TRNT1	tRNA nucleotidyl transferase, CCA-adding, 1	51095	0.61164	0.890688
	TROAP	trophinin associated protein (tastin)	10024	0.671778	0.890904
	TRPM2-AS			0.652543	0.89111
	TRPM4	transient receptor potential cation channel, subfamily M, member 4	54795	0.610587	0.891607
	TUBGCP2	tubulin, gamma complex associated protein 2	10844	0.663292	0.901571
	TUBGCP5	tubulin, gamma complex associated protein 5	114791	0.689867	0.901675
	TXNIP	thioredoxin interacting protein	10628	0.833854	0.904077
	UBXN2A	UBX domain protein 2A	165324	0.764962	0.911644
	UFD1L	ubiquitin fusion degradation 1 like (yeast)	7353	0.669338	0.913694
	UNC119B	unc-119 homolog B (C. elegans)	84747	0.727364	0.915399
	USP16	ubiquitin specific peptidase 16	10600	0.773586	0.919468
	VPS18	vacuolar protein sorting 18 homolog (S. cerevisiae)	57617	0.60005	0.929144
	VPS37B	vacuolar protein sorting 37 homolog B (S. cerevisiae)	79720	0.703995	0.929779
	VPS4B	vacuolar protein sorting 4 homolog B (S. cerevisiae)	9525	0.711188	0.930554
	VPS53	vacuolar protein sorting 53 homolog (S. cerevisiae)	55275	0.697191	0.930862
	WASF1	WAS protein family, member 1	8936	0.819434	0.932954
	WDR63	WD repeat domain 63	126820	0.659968	0.936799
	WRNIP1	Werner helicase interacting protein 1	56897	0.693443	0.940376
	WSB1	WD repeat and SOCS box containing 1	26118	0.689877	0.940452
	XPNPEP3	X-prolyl aminopeptidase (aminopeptidase P) 3, putative	63929	0.616438	0.94207
	XRCC5	X-ray repair complementing defective repair in Chinese hamster cells 5 (double-strand-break rejoining)	7520	0.628687	0.942759
	XXbac-BPG283O16.9			0.684346	0.943548
	YDJC	YdjC homolog (bacterial)	150223	0.615555	0.944953
	YEATS4	YEATS domain containing 4	8089	0.706218	0.945152
	YIPF5	Yip1 domain family, member 5	81555	0.723368	0.946186
	ZBTB26	zinc finger and BTB domain containing 26	57684	0.846975	0.949748
	ZC3H14	zinc finger CCCH-type containing 14	79882	0.723091	0.951987
	ZC3H3	zinc finger CCCH-type containing 3	23144	0.639227	0.952222
	ZFHX4	zinc finger homeobox 4	79776	0.639874	0.957624
	ZFP1	zinc finger protein 1 homolog (mouse)	162239	0.749698	0.957707
	ZHX1	zinc fingers and homeoboxes 1	11244	0.675456	0.960174
	ZMIZ2	zinc finger, MIZ-type containing 2	83637	0.743986	0.961311
	ZNF14	zinc finger protein 14	7561	0.696781	0.963376
	ZNF2	zinc finger protein 2	7549	0.706614	0.965373
	ZNF273	zinc finger protein 273	10793	0.613426	0.969185
	ZNF324	zinc finger protein 324	25799	0.806336	0.971547
	ZNF335	zinc finger protein 335	63925	0.6262	0.971884
	ZNF365	zinc finger protein 365	22891	0.714211	0.972988
	ZNF426	zinc finger protein 426	79088	0.706562	0.975133
	ZNF430	zinc finger protein 430	80264	0.77061	0.97523
	ZNF436	zinc finger protein 436	80818	0.681389	0.975487
	ZNF585A	zinc finger protein 585A	199704	0.652544	0.984869
	ZNF611	zinc finger protein 611	81856	0.696763	0.986338
	ZNF649	zinc finger protein 649	65251	0.757895	0.988015
	ZNF77	zinc finger protein 77	58492	0.625833	0.992472
	ZNHIT6	zinc finger, HIT-type containing 6	54680	0.784983	0.997004
	ZSCAN29	zinc finger and SCAN domain containing 29	146050	0.707241	0.998409
	Kdiff - Differential co-expression
