# Supplementary material for: RNA-Seq transcriptome analysis shows anti-tumor actions of melatonin in a breast cancer xenograft model
Source: Sci Rep. 2019 Jan 30;9:966. doi: 10.1038/s41598-018-37413-w (PMC6353949; doi:10.1038/s41598-018-37413-w)
Supplement: Supplementary file 5 — Supplementary Table S4 [file 41598_2018_37413_MOESM5_ESM.xlsx]

## Sheet: Sheet1
	Supplementary Table 4. Pathways enriched for connected genes in human tumor cells of control group.
	PathwayName	#Gene	EntrezGene	Statistics
	Viral myocarditis	7	3123 3108 4622 1981 6442 3119 3133	C=59;O=7;E=0.98;R=7.11;rawP=5.42e-05;adjP=0.0028
	Autoimmune thyroid disease	4	3123 3108 3119 3133	C=25;O=4;E=0.42;R=9.59;rawP=0.0007;adjP=0.0091
	Graft-versus-host disease	4	3123 3108 3119 3133	C=24;O=4;E=0.40;R=9.99;rawP=0.0006;adjP=0.0091
	Allograft rejection	4	3123 3108 3119 3133	C=24;O=4;E=0.40;R=9.99;rawP=0.0006;adjP=0.0091
	Antigen processing and presentation	5	3123 3108 3119 3133 972	C=54;O=5;E=0.90;R=5.55;rawP=0.0020;adjP=0.0173
	Type I diabetes mellitus	4	3123 3108 3119 3133	C=31;O=4;E=0.52;R=7.73;rawP=0.0017;adjP=0.0173
	Asthma	3	3123 3108 3119	C=17;O=3;E=0.28;R=10.58;rawP=0.0026;adjP=0.0193
	Lysine degradation	4	7468 10919 79723 23067	C=42;O=4;E=0.70;R=5.71;rawP=0.0052;adjP=0.0338
	Glycerophospholipid metabolism	5	81579 56985 10390 10400 1119	C=72;O=5;E=1.20;R=4.16;rawP=0.0070;adjP=0.0404
	Cell adhesion molecules (CAMs)	6	3123 3108 22871 3119 3133 49861	C=105;O=6;E=1.75;R=3.42;rawP=0.0083;adjP=0.0432
	Intestinal immune network for IgA production	3	3123 3108 3119	C=28;O=3;E=0.47;R=6.42;rawP=0.0111;adjP=0.0525
	C = the number of reference genes in the category; O = the number of genes in the gene set and also in the category; E = the expected number in the category; R: ratio of enrichment; rawP = p value from hypergeometric test; adjP = p value adjusted by the multiple test adjustment
