# Supplementary material for: RNA-Seq transcriptome analysis shows anti-tumor actions of melatonin in a breast cancer xenograft model
Source: Sci Rep. 2019 Jan 30;9:966. doi: 10.1038/s41598-018-37413-w (PMC6353949; doi:10.1038/s41598-018-37413-w)
Supplement: Supplementary file 6 — Supplementary Table S5 [file 41598_2018_37413_MOESM6_ESM.xlsx]

## Sheet: Sheet1
	Supplementary Table 5. Differentially co-expressed genes in tumor microenvironment (murine cells)
	geneID	Gene Name	EntrezGene	K diff	pvalue
	1110001J03Rik	RIKEN cDNA 1110001J03 gene	66117	-0.652672	0.423458
	1110037F02Rik	RIKEN cDNA 1110037F02 gene	66185	-0.690672	0.14884
	1500011B03Rik	RIKEN cDNA 1500011B03 gene	66236	-0.701056	0.0438099
	1500015A07Rik	RIKEN cDNA 1500015A07 gene	68982	0.624436	0.147762
	1600002K03Rik	RIKEN cDNA 1600002K03 gene	69770	-0.859076	0.271653
	1600014C10Rik	RIKEN cDNA 1600014C10 gene	72244	0.661449	0.0562869
	1700021K19Rik	RIKEN cDNA 1700021K19 gene	100502698	-0.744428	0.388934
	1700037H04Rik	RIKEN cDNA 1700037H04 gene	67326	-0.60424	0.0768848
	1810019D21Rik	RIKEN cDNA 1810019D21 gene	69771	0.720763	0.199524
	1810058I24Rik	RIKEN cDNA 1810058I24 gene	67705	-0.723799	0.124736
	2010001A14Rik	RIKEN cDNA 2010001A14 gene	76516	-0.621251	0.176484
	2010003K11Rik	RIKEN cDNA 2010003K11 gene	69861	-0.619123	0.446633
	2210016F16Rik	RIKEN cDNA 2210016F16 gene	70153	-0.747626	0.0326838
	2210016L21Rik	RIKEN cDNA 2210016L21 gene	72357	-0.636102	0.139247
	2310047M10Rik	RIKEN cDNA 2310047M10 gene	71923	-0.612274	0.343402
	2610021A01Rik	RIKEN cDNA 2610021A01 gene	668572	-0.668673	0.566249
	2700049A03Rik	RIKEN cDNA 2700049A03 gene	76967	-0.637905	0.117045
	2900026A02Rik	RIKEN cDNA 2900026A02 gene	243219	-0.712154	0.195632
	3110053B16Rik	RIKEN cDNA 3110053B16 gene	382686	-0.830668	0.0692238
	4732440D04Rik	RIKEN cDNA 4732440D04 gene	654788	-0.62592	0.114669
	4930430F08Rik	RIKEN cDNA 4930430F08 gene	68281	-0.731097	0.551594
	4930579G18Rik	RIKEN cDNA 4930579G18 gene	75913	-0.652519	0.19172
	4931406P16Rik	RIKEN cDNA 4931406P16 gene	233103	-0.691018	0.253577
	4933421O10Rik	RIKEN cDNA 4933421O10 gene	100504166	-0.915542	0.688639
	6330408A02Rik	RIKEN cDNA 6330408A02 gene	321008	0.750637	0.252803
	8030462N17Rik	RIKEN cDNA 8030462N17 gene	212163	-0.642474	0.230544
	9030407P20Rik	RIKEN cDNA 9030407P20 gene	100504389	-0.797717	0.251348
	9130008F23Rik	RIKEN cDNA 9130008F23 gene	71583	0.792613	0.0662391
	9430016H08Rik	RIKEN cDNA 9430016H08 gene	68115	-0.886828	0.703404
	9930021J03Rik	RIKEN cDNA 9930021J03 gene	240613	-0.615048	0.592264
	9930111J21Rik1	RIKEN cDNA 9930111J21 gene 1	667214	-0.616849	0.95527
	A530013C23Rik	RIKEN cDNA A530013C23 gene	329562	-0.679683	0.0798363
	A930004D18Rik	RIKEN cDNA A930004D18 gene	77940	-0.645249	0.13896
	A930004J17Rik	RIKEN cDNA A930004J17 gene	319635	-0.624558	0.316865
	Aadac	arylacetamide deacetylase (esterase)	67758	-0.618707	0.016275
	Aak1	AP2 associated kinase 1	269774	-0.724772	0.12466
	Abcc1	ATP-binding cassette, sub-family C (CFTR/MRP), member 1	17250	-0.667294	0.0912661
	Abhd17c			0.736485	0.362239
	Abhd2	abhydrolase domain containing 2	54608	-0.827715	0.0896553
	Abl2	v-abl Abelson murine leukemia viral oncogene 2 (arg, Abelson-related gene)	11352	-0.753281	0.205939
	Acaa1a	acetyl-Coenzyme A acyltransferase 1A	113868	-0.72324	0.18726
	Acbd3	acyl-Coenzyme A binding domain containing 3	170760	-0.615765	0.621148
	Ackr3			0.608474	0.306192
	Acot11	acyl-CoA thioesterase 11	329910	-0.626818	0.53175
	Acot13	acyl-CoA thioesterase 13	66834	-0.754542	0.153531
	Actr5	ARP5 actin-related protein 5	109275	-0.752864	0.717863
	Acvr1	activin A receptor, type 1	11477	-0.716622	0.0212922
	Acvr1b	activin A receptor, type 1B	11479	-0.654993	0.0158444
	Acvr2a	activin receptor IIA	11480	-0.814921	0.0906166
	Acyp1	acylphosphatase 1, erythrocyte (common) type	66204	-0.739992	0.178497
	Adal	adenosine deaminase-like	75894	-0.629701	0.86901
	Adam10	a disintegrin and metallopeptidase domain 10	11487	-0.843458	0.273845
	Adamts6	a disintegrin-like and metallopeptidase (reprolysin type) with thrombospondin type 1 motif, 6	108154	-0.696496	0.481339
	Adamts8	a disintegrin-like and metallopeptidase (reprolysin type) with thrombospondin type 1 motif, 8	30806	-0.629303	0.219699
	Adcy1	adenylate cyclase 1	432530	-0.606213	0.85686
	Adcy5	adenylate cyclase 5	224129	0.722449	0.0863868
	Adcy6	adenylate cyclase 6	11512	0.670551	0.299265
	Add3	adducin 3 (gamma)	27360	0.639883	0.568919
	Adgrl1			0.641014	0.0850009
	Adgrl2			-0.745689	0.0988234
	Adhfe1	alcohol dehydrogenase, iron containing, 1	76187	0.683444	0.210633
	Adra2a	adrenergic receptor, alpha 2a	11551	-0.737464	0.342253
	Aes	amino-terminal enhancer of split	14797	-0.682419	0.175682
	Aff4	AF4/FMR2 family, member 4	93736	-0.873113	0.133783
	Agbl5	ATP/GTP binding protein-like 5	231093	0.654923	0.0437314
	Ago2			-0.65452	0.136349
	Ahctf1	AT hook containing transcription factor 1	226747	-0.618137	0.122892
	Aifm1	apoptosis-inducing factor, mitochondrion-associated 1	26926	-0.612848	0.503022
	Aifm2	apoptosis-inducing factor, mitochondrion-associated 2	71361	0.66357	0.201404
	Airn	antisense Igf2r RNA	104103	-0.628604	0.17534
	Ak2	adenylate kinase 2	11637	-0.680993	0.188161
	Akap11	A kinase (PRKA) anchor protein 11	219181	-0.605244	0.471191
	Akap12	A kinase (PRKA) anchor protein (gravin) 12	83397	0.722419	0.16394
	Akr7a5	aldo-keto reductase family 7, member A5 (aflatoxin aldehyde reductase)	110198	-0.629178	0.211493
	Alas1	aminolevulinic acid synthase 1	11655	0.785474	0.908081
	Aldh1a3	aldehyde dehydrogenase family 1, subfamily A3	56847	-0.892832	0.0118982
	Alg10b	asparagine-linked glycosylation 10B (alpha-1,2-glucosyltransferase)	380959	-0.792064	0.207608
	Alox12	arachidonate 12-lipoxygenase	11684	0.685516	0.289892
	Amigo2	adhesion molecule with Ig like domain 2	105827	0.700965	0.188986
	Ampd3	adenosine monophosphate deaminase 3	11717	-0.625378	0.361276
	Anapc11	anaphase promoting complex subunit 11	66156	-0.650502	0.0832051
	Ankef1			0.618429	0.0876474
	Ankhd1	ankyrin repeat and KH domain containing 1	108857	-0.738887	0.165842
	Ankib1	ankyrin repeat and IBR domain containing 1	70797	-0.759553	0.780844
	Ankrd1	ankyrin repeat domain 1 (cardiac muscle)	107765	-0.663899	0.40679
	Ankrd11	ankyrin repeat domain 11	77087	-0.885296	0.165103
	Ankrd17	ankyrin repeat domain 17	81702	-0.707557	0.287209
	Ankrd52	ankyrin repeat domain 52	237615	-0.773745	0.113322
	Ano10	anoctamin 10	102566	-0.721494	0.0697589
	Aoc3	amine oxidase, copper containing 3	11754	0.640152	0.206061
	Ap1ar	adaptor-related protein complex 1 associated regulatory protein	211556	-0.801817	0.0486327
	Ap2s1	adaptor-related protein complex 2, sigma 1 subunit	232910	-0.601341	0.191534
	Ap4e1	adaptor-related protein complex AP-4, epsilon 1	108011	-0.71741	0.105929
	Apc	adenomatosis polyposis coli	11789	-0.842784	0.202901
	Apex2	apurinic/apyrimidinic endonuclease 2	77622	-0.610135	0.820773
	Appbp2	amyloid beta precursor protein (cytoplasmic tail) binding protein 2	66884	-0.604863	0.12491
	Appl1	adaptor protein, phosphotyrosine interaction, PH domain and leucine zipper containing 1	72993	0.638816	0.900155
	Appl2	adaptor protein, phosphotyrosine interaction, PH domain and leucine zipper containing 2	216190	0.833536	0.342495
	Aprt	adenine phosphoribosyl transferase	11821	-0.690819	0.0456887
	Aqr	aquarius	11834	-0.624297	0.252148
	Araf	v-raf murine sarcoma 3611 viral oncogene homolog	11836	-0.68633	0.560891
	Arcn1	archain 1	213827	-0.750175	0.619257
	Areg	amphiregulin	11839	0.825666	0.0539125
	Arf5	ADP-ribosylation factor 5	11844	-0.743746	0.519483
	Arf6	ADP-ribosylation factor 6	11845	0.824047	0.972638
	Arfgef1	ADP-ribosylation factor guanine nucleotide-exchange factor 1(brefeldin A-inhibited)	211673	-0.600252	0.0830366
	Arhgap21	Rho GTPase activating protein 21	71435	-0.881461	0.133699
	Arhgap24	Rho GTPase activating protein 24	231532	-0.6242	0.136185
	Arhgap27	Rho GTPase activating protein 27	544817	-0.747963	0.271505
	Arhgap35			-0.705524	0.108241
	Arhgap42	Rho GTPase activating protein 42	71544	-0.818026	0.167217
	Arhgap5	Rho GTPase activating protein 5	11855	-0.693536	0.184028
	Arhgef12	Rho guanine nucleotide exchange factor (GEF) 12	69632	-0.741832	0.329003
	Arhgef17	Rho guanine nucleotide exchange factor (GEF) 17	207212	-0.713149	0.0859491
	Arhgef19	Rho guanine nucleotide exchange factor (GEF) 19	213649	0.68927	0.027202
	Arid1a	AT rich interactive domain 1A (SWI-like)	93760	-0.768935	0.144232
	Arid1b	AT rich interactive domain 1B (SWI-like)	239985	-0.635299	0.2335
	Arid2	AT rich interactive domain 2 (ARID, RFX-like)	77044	-0.671316	0.0682435
	Arid4b	AT rich interactive domain 4B (RBP1-like)	94246	-0.717046	0.152413
	Arl13b	ADP-ribosylation factor-like 13B	68146	-0.658039	0.0461538
	Arl5a	ADP-ribosylation factor-like 5A	75423	-0.715906	0.945966
	Arl5b	ADP-ribosylation factor-like 5B	75869	-0.639373	0.115957
	Armc10	armadillo repeat containing 10	67211	0.606437	0.214983
	Arnt	aryl hydrocarbon receptor nuclear translocator	11863	-0.661886	0.424029
	Arpc4	actin related protein 2/3 complex, subunit 4	68089	-0.662726	0.0335774
	Arpin			0.610594	0.464626
	Ascc3	activating signal cointegrator 1 complex subunit 3	77987	-0.746356	0.421046
	Asxl2	additional sex combs like 2 (Drosophila)	75302	-0.781612	0.263533
	Atad2b	ATPase family, AAA domain containing 2B	320817	-0.66061	0.114683
	Atf5	activating transcription factor 5	107503	-0.617618	0.331777
	Atf6	activating transcription factor 6	226641	-0.729793	0.969396
	Atf7ip	activating transcription factor 7 interacting protein	54343	-0.816968	0.10875
	Atm	ataxia telangiectasia mutated homolog (human)	11920	-0.745278	0.317296
	Atmin	ATM interactor	234776	-0.708741	0.0892587
	Atn1	atrophin 1	13498	-0.689135	0.0909544
	Atp13a3	ATPase type 13A3	224088	-0.702066	0.413596
	Atp2a2	ATPase, Ca++ transporting, cardiac muscle, slow twitch 2	11938	-0.657371	0.399604
	Atp6v0d1	ATPase, H+ transporting, lysosomal V0 subunit D1	11972	-0.656386	0.568303
	Atp7a	ATPase, Cu++ transporting, alpha polypeptide	11977	-0.777566	0.306018
	Atp9a	ATPase, class II, type 9A	11981	-0.840814	0.677884
	Atpaf2	ATP synthase mitochondrial F1 complex assembly factor 2	246782	-0.751786	0.475041
	Atr	ataxia telangiectasia and Rad3 related	245000	-0.755846	0.093347
	Atraid	all-trans retinoic acid induced differentiation factor	381629	-0.732794	0.117025
	Atxn10	ataxin 10	54138	-0.712501	0.482226
	Atxn2	ataxin 2	20239	-0.722191	0.173449
	Atxn3	ataxin 3	110616	-0.640246	0.278725
	Atxn7	ataxin 7	246103	-0.685986	0.156583
	Aup1	ancient ubiquitous protein 1	11993	-0.671414	0.10596
	Avl9	AVL9 homolog (S. cerevisiase)	78937	-0.600291	0.611344
	AW549877	expressed sequence AW549877	106064	-0.815408	0.171998
	B230219D22Rik	RIKEN cDNA B230219D22 gene	78521	-0.72442	0.225256
	B3galnt2	UDP-GalNAc:betaGlcNAc beta 1,3-galactosaminyltransferase, polypeptide 2	97884	-0.733808	0.0684265
	B3gat3	beta-1,3-glucuronyltransferase 3 (glucuronosyltransferase I)	72727	-0.874848	0.2556
	B4galnt4	beta-1,4-N-acetyl-galactosaminyl transferase 4	330671	0.65093	0.118686
	B930095G15Rik	RIKEN cDNA B930095G15 gene	320268	-0.650651	0.121809
	Bace2	beta-site APP-cleaving enzyme 2	56175	-0.750141	0.406307
	Bad	BCL2-associated agonist of cell death	12015	-0.728786	0.187938
	Bax	BCL2-associated X protein	12028	-0.610328	0.234644
	Baz2a	bromodomain adjacent to zinc finger domain, 2A	116848	-0.791038	0.0906775
	Baz2b	bromodomain adjacent to zinc finger domain, 2B	407823	-0.751204	0.083123
	Bbc3	BCL2 binding component 3	170770	-0.692752	0.871943
	BC005561	cDNA sequence BC005561	100042165	-0.722906	0.339327
	BC005624	cDNA sequence BC005624	227707	-0.755679	0.894013
	BC021614	cDNA sequence BC021614	225884	-0.751367	0.338173
	BC030336	cDNA sequence BC030336	233812	-0.770817	0.858026
	Bcas1	breast carcinoma amplified sequence 1	76960	0.790395	0.143309
	Bcat2	branched chain aminotransferase 2, mitochondrial	12036	-0.757551	0.263107
	Bcl7b	B cell CLL/lymphoma 7B	12054	-0.6683	0.248688
	Bcl9l	B cell CLL/lymphoma 9-like	80288	-0.650874	0.0697826
	Bcorl1	BCL6 co-repressor-like 1	320376	-0.603994	0.241218
	Bdp1	B double prime 1, subunit of RNA polymerase III transcription initiation factor IIIB	544971	-0.773779	0.187908
	Birc6	baculoviral IAP repeat-containing 6	12211	-0.625508	0.311002
	Blcap	bladder cancer associated protein homolog (human)	53619	-0.684848	0.257399
	Bmp2k	BMP2 inducible kinase	140780	-0.811738	0.174501
	Bmp7	bone morphogenetic protein 7	12162	0.666988	0.0475659
	Bmpr2	bone morphogenetic protein receptor, type II (serine/threonine kinase)	12168	-0.807666	0.293851
	Bpgm	2,3-bisphosphoglycerate mutase	12183	0.667678	0.062138
	Bptf	bromodomain PHD finger transcription factor	207165	-0.693099	0.174467
	Brap	BRCA1 associated protein	72399	-0.611745	0.0368998
	Bre	brain and reproductive organ-expressed protein	107976	-0.806177	0.644531
	Brpf1	bromodomain and PHD finger containing, 1	78783	-0.665366	0.428311
	Bsg	basigin	12215	-0.686059	0.407458
	Btbd2	BTB (POZ) domain containing 2	208198	-0.661742	0.717665
	Btbd3	BTB (POZ) domain containing 3	228662	-0.602744	0.576601
	Btbd7	BTB (POZ) domain containing 7	238386	-0.868826	0.224369
	Btnl9	butyrophilin-like 9	237754	0.776283	0.104118
	Bud31	BUD31 homolog (yeast)	231889	-0.759298	0.449356
	C4b	complement component 4B (Chido blood group)	12268	0.654891	0.0913275
	CAAA01147332.1			-0.666465	0.782526
	Cab39	calcium binding protein 39	12283	0.730837	0.0697937
	Cabin1	calcineurin binding protein 1	104248	-0.75304	0.0914736
	Cacng7	calcium channel, voltage-dependent, gamma subunit 7	81904	0.739904	0.0675512
	Cald1	caldesmon 1	109624	-0.628363	0.0865588
	Caml	calcium modulating ligand	12328	-0.789527	0.377238
	Camsap2	calmodulin regulated spectrin-associated protein family, member 2	67886	-0.62542	0.0950403
	Capn3	calpain 3	12335	0.840528	0.223685
	Capns1	calpain, small subunit 1	12336	-0.728453	0.362266
	Caprin1	cell cycle associated protein 1	53872	-0.655263	0.421236
	Capza1	capping protein (actin filament) muscle Z-line, alpha 1	12340	-0.666797	0.532616
	Capzb	capping protein (actin filament) muscle Z-line, beta	12345	-0.809349	0.36111
	Carm1	coactivator-associated arginine methyltransferase 1	59035	-0.654512	0.216291
	Cat	catalase	12359	0.603919	0.0633133
	Cbfa2t3	core-binding factor, runt domain, alpha subunit 2, translocated to, 3 (human)	12398	0.620269	0.0780433
	Cc2d2a	coiled-coil and C2 domain containing 2A	231214	-0.668731	0.0636801
	Ccdc107	coiled-coil domain containing 107	622404	-0.826848	0.0473739
	Ccdc12	coiled-coil domain containing 12	72654	-0.635996	0.267174
	Ccdc186			-0.749236	0.704324
	Ccdc23	coiled-coil domain containing 23	69216	-0.838992	0.0232972
	Ccdc92	coiled-coil domain containing 92	215707	0.603271	0.184956
	Ccnt1	cyclin T1	12455	-0.634737	0.201905
	Ccnt2	cyclin T2	72949	-0.761283	0.0210306
	Ccser2			-0.772487	0.451085
	Cd209d	CD209d antigen	170779	-0.844598	0.0696948
	Cd276	CD276 antigen	102657	-0.641646	0.713578
	Cd2ap	CD2-associated protein	12488	-0.745602	0.088904
	Cd300lg	CD300 antigen like family member G	52685	0.614409	0.0702176
	Cd320	CD320 antigen	54219	-0.731944	0.660493
	Cdc123	cell division cycle 123	98828	-0.613923	0.699678
	Cdc26	cell division cycle 26	66440	-0.610099	0.131225
	Cdc37l1	cell division cycle 37-like 1	67072	-0.717773	0.766735
	Cdc42bpa	CDC42 binding protein kinase alpha	226751	-0.645636	0.10853
	Cdc73	cell division cycle 73, Paf1/RNA polymerase II complex component	214498	-0.695332	0.32229
	Cdk14	cyclin-dependent kinase 14	18647	0.650469	0.591284
	Cdk16	cyclin-dependent kinase 16	18555	-0.716035	0.727477
	Cdk20	cyclin-dependent kinase 20	105278	0.633578	0.118265
	Cdk5rap3	CDK5 regulatory subunit associated protein 3	80280	-0.821891	0.457223
	Cdk6	cyclin-dependent kinase 6	12571	-0.858462	0.240982
	Cdkn2b	cyclin-dependent kinase inhibitor 2B (p15, inhibits CDK4)	12579	0.716435	0.512681
	Cecr5	cat eye syndrome chromosome region, candidate 5	214932	-0.611753	0.415418
	Celf1	CUGBP, Elav-like family member 1	13046	-0.687646	0.269725
	Cemip			-0.784401	0.372458
	Cenpb	centromere protein B	12616	-0.778358	0.0220915
	Cep131			0.626688	0.339732
	Cep162			-0.639558	0.324785
	Cep41			-0.7469	0.12523
	Cggbp1	CGG triplet repeat binding protein 1	106143	-0.637243	0.717252
	Chchd6	coiled-coil-helix-coiled-coil-helix domain containing 6	66098	-0.867188	0.118929
	Chd1	chromodomain helicase DNA binding protein 1	12648	-0.750773	0.0704625
	Chd2	chromodomain helicase DNA binding protein 2	244059	-0.753826	0.121248
	Chd6	chromodomain helicase DNA binding protein 6	71389	-0.643839	0.187781
	Chil3			0.707278	0.162507
	Chm	choroidermia	12662	-0.857312	0.322218
	Chml	choroideremia-like	12663	-0.677822	0.196425
	Chmp2b	charged multivesicular body protein 2B	68942	0.755338	0.988278
	Chordc1	cysteine and histidine-rich domain (CHORD)-containing, zinc-binding protein 1	66917	0.695375	0.951839
	Chrac1	chromatin accessibility complex 1	93696	-0.678038	0.0310623
	Cib1	calcium and integrin binding 1 (calmyrin)	23991	-0.612466	0.347156
	Cilp	cartilage intermediate layer protein, nucleotide pyrophosphohydrolase	214425	-0.604685	0.13391
	Cisd3	CDGSH iron sulfur domain 3	217149	-0.924704	0.3804
	Clcn4-2	chloride channel 4-2	12727	0.658332	0.891659
	Cldnd1			-0.765187	0.429015
	Clic4	chloride intracellular channel 4 (mitochondrial)	29876	-0.811175	0.231279
	Clmn	calmin	94040	0.664843	0.0931126
	Clmp	CXADR-like membrane protein	71566	0.695065	0.0632085
	Cln6	ceroid-lipofuscinosis, neuronal 6	76524	-0.823791	0.756951
	Clta	clathrin, light polypeptide (Lca)	12757	-0.623039	0.107466
	Cmah	cytidine monophospho-N-acetylneuraminic acid hydroxylase	12763	-0.660842	0.0672406
	Cmtm4	CKLF-like MARVEL transmembrane domain containing 4	97487	-0.745451	0.0224687
	Cmtr2			-0.713031	0.824819
	Cmya5	cardiomyopathy associated 5	76469	0.764788	0.725517
	Cnn3	calponin 3, acidic	71994	0.694121	0.0556651
	Cnr1	cannabinoid receptor 1 (brain)	12801	0.702867	0.155019
	Coa3	cytochrome C oxidase assembly factor 3	52469	-0.621948	0.188612
	Cog3	component of oligomeric golgi complex 3	338337	-0.738786	0.799926
	Cog5	component of oligomeric golgi complex 5	238123	-0.820116	0.221651
	Col11a2	collagen, type XI, alpha 2	12815	0.776819	0.208863
	Col12a1	collagen, type XII, alpha 1	12816	-0.687301	0.614404
	Col6a5	collagen, type VI, alpha 5	665033	0.671024	0.345424
	Commd3	COMM domain containing 3	12238	-0.747371	0.36907
	Commd9	COMM domain containing 9	76501	-0.778718	0.149087
	Copa	coatomer protein complex subunit alpha	12847	-0.605908	0.708043
	Cops7b	COP9 (constitutive photomorphogenic) homolog, subunit 7b (Arabidopsis thaliana)	26895	-0.717549	0.634571
	Coq2	coenzyme Q2 homolog, prenyltransferase (yeast)	71883	-0.673098	0.295761
	Cox14			-0.768843	0.145071
	Cox15	COX15 homolog, cytochrome c oxidase assembly protein (yeast)	226139	-0.636328	0.579922
	Cox19	COX19 cytochrome c oxidase assembly homolog (S. cerevisiae)	68033	-0.602976	0.232365
	Cox8b	cytochrome c oxidase, subunit VIIIb	12869	-0.84641	0.300963
	Cpeb2	cytoplasmic polyadenylation element binding protein 2	231207	-0.764466	0.0630926
	Cpeb4	cytoplasmic polyadenylation element binding protein 4	67579	-0.767251	0.19441
	Cpt1c	carnitine palmitoyltransferase 1c	78070	-0.876185	0.849078
	Cracr2b			-0.694872	0.167555
	Creb1	cAMP responsive element binding protein 1	12912	-0.70739	0.20416
	Creb5	cAMP responsive element binding protein 5	231991	-0.732844	0.0251771
	Creld2	cysteine-rich with EGF-like domains 2	76737	-0.605138	0.216739
	Crim1	cysteine rich transmembrane BMP regulator 1 (chordin like)	50766	-0.876347	0.14237
	Crk	v-crk sarcoma virus CT10 oncogene homolog (avian)	12928	-0.74743	0.589466
	Crls1	cardiolipin synthase 1	66586	-0.731395	0.00127854
	Crybg3	beta-gamma crystallin domain containing 3	224273	-0.614644	0.529362
	Cs	citrate synthase	12974	0.624758	0.20803
	Csn3	casein kappa	12994	0.672986	0.757944
	Csnk1e	casein kinase 1, epsilon	27373	0.606659	0.04264
	Csnk1g1	casein kinase 1, gamma 1	214897	-0.624489	0.0417311
	Ctdnep1	CTD nuclear envelope phosphatase 1	67181	-0.607841	0.399604
	Ctdspl	CTD (carboxy-terminal domain, RNA polymerase II, polypeptide A) small phosphatase-like	69274	0.751847	0.0209774
	Ctnnb1	catenin (cadherin associated protein), beta 1	12387	-0.689785	0.0418588
	Ctnnd1	catenin (cadherin associated protein), delta 1	12388	0.610507	0.222316
	Cttnbp2nl	CTTNBP2 N-terminal like	80281	-0.917404	0.789205
	Cuedc1	CUE domain containing 1	103841	-0.784066	0.583874
	Cul9	cullin 9	78309	0.600039	0.10609
	Cwc15	CWC15 homolog (S. cerevisiae)	66070	-0.710839	0.0598632
	Cwc25	CWC25 spliceosome-associated protein homolog (S. cerevisiae)	67480	-0.696701	0.0805184
	Cwf19l2	CWF19-like 2, cell cycle control (S. pombe)	244672	-0.683521	0.869459
	Cyp20a1	cytochrome P450, family 20, subfamily a, polypeptide 1	77951	0.610603	0.204235
	Cyp27b1	cytochrome P450, family 27, subfamily b, polypeptide 1	13115	0.683019	0.0607948
	Cyp2b10	cytochrome P450, family 2, subfamily b, polypeptide 10	13088	-0.847046	0.276164
	D10Jhu81e	DNA segment, Chr 10, Johns Hopkins University 81 expressed	28295	-0.707725	0.186134
	D15Ertd621e	DNA segment, Chr 15, ERATO Doi 621, expressed	210998	-0.619728	0.202499
	D16Ertd472e	DNA segment, Chr 16, ERATO Doi 472, expressed	67102	-0.658433	0.0210692
	D17Wsu92e	DNA segment, Chr 17, Wayne State University 92, expressed	224647	-0.722798	0.194013
	Dact3	dapper homolog 3, antagonist of beta-catenin (xenopus)	629378	0.652688	0.327588
	Dad1	defender against cell death 1	13135	-0.678183	0.598339
	Dag1	dystroglycan 1	13138	-0.617413	0.0817526
	Dazap2	DAZ associated protein 2	23994	-0.695704	0.0359845
	Dcaf10	DDB1 and CUL4 associated factor 10	242418	-0.711879	0.206118
	Dcbld2	discoidin, CUB and LCCL domain containing 2	73379	-0.647463	0.16439
	Dchs2	dachsous 2 (Drosophila)	229459	-0.620873	0.960653
	Dclre1a	DNA cross-link repair 1A, PSO2 homolog (S. cerevisiae)	55947	-0.616374	0.347376
	Dcn	decorin	13179	0.840245	0.0696129
	Dcp1a	DCP1 decapping enzyme homolog A (S. cerevisiae)	75901	-0.602337	0.0850575
	Dcp2	DCP2 decapping enzyme homolog (S. cerevisiae)	70640	-0.724984	0.349143
	Dctn6	dynactin 6	22428	-0.607248	0.520747
	Ddb2	damage specific DNA binding protein 2	107986	-0.633126	0.576606
	Ddrgk1	DDRGK domain containing 1	77006	-0.873254	0.0600398
	Ddx17	DEAD (Asp-Glu-Ala-Asp) box polypeptide 17	67040	-0.692681	0.0869629
	Ddx3x	DEAD/H (Asp-Glu-Ala-Asp/His) box polypeptide 3, X-linked	13205	-0.794431	0.225295
	Ddx6	DEAD (Asp-Glu-Ala-Asp) box polypeptide 6	13209	-0.783751	0.221635
	Deptor	DEP domain containing MTOR-interacting protein	97998	-0.860058	0.0971896
	Desi1	desumoylating isopeptidase 1	28075	-0.625597	0.273179
	Dgat2l6	diacylglycerol O-acyltransferase 2-like 6	668257	-0.623656	0.245499
	Dgcr6	DiGeorge syndrome critical region gene 6	13353	-0.699362	0.230662
	Dgka	diacylglycerol kinase, alpha	13139	0.770876	0.100359
	Dgkd	diacylglycerol kinase, delta	227333	0.63756	0.170212
	Dhdh	dihydrodiol dehydrogenase (dimeric)	71755	0.669715	0.106442
	Dhrs1	dehydrogenase/reductase (SDR family) member 1	52585	-0.674218	0.470702
	Dhrs4	dehydrogenase/reductase (SDR family) member 4	28200	-0.635527	0.225343
	Dhrs7	dehydrogenase/reductase (SDR family) member 7	66375	-0.664766	0.176938
	Dhrs7b	dehydrogenase/reductase (SDR family) member 7B	216820	-0.746011	0.107933
	Dhx15	DEAH (Asp-Glu-Ala-His) box polypeptide 15	13204	-0.71718	0.191195
	Dhx33	DEAH (Asp-Glu-Ala-His) box polypeptide 33	216877	-0.603041	0.149396
	Dhx38	DEAH (Asp-Glu-Ala-His) box polypeptide 38	64340	-0.714286	0.335348
	Dido1	death inducer-obliterator 1	23856	-0.813591	0.19497
	Dip2b	DIP2 disco-interacting protein 2 homolog B (Drosophila)	239667	-0.809831	0.250161
	Dlc1	deleted in liver cancer 1	50768	0.639869	0.129765
	Dmap1	DNA methyltransferase 1-associated protein 1	66233	-0.664729	0.861191
	Dmxl1	Dmx-like 1	240283	-0.638535	0.807624
	Dmxl2	Dmx-like 2	235380	-0.754531	0.414809
	Dnajb11	DnaJ (Hsp40) homolog, subfamily B, member 11	67838	-0.82385	0.02636
	Dnajc10	DnaJ (Hsp40) homolog, subfamily C, member 10	66861	0.696038	0.146535
	Dnal1			-0.815835	0.275102
	Dnmt3l	DNA (cytosine-5-)-methyltransferase 3-like	54427	0.775573	0.0763454
	Dock7	dedicator of cytokinesis 7	67299	-0.648191	0.365702
	Dock8	dedicator of cytokinesis 8	76088	-0.763001	0.592077
	Dock9	dedicator of cytokinesis 9	105445	-0.839107	0.250018
	Dolk	dolichol kinase	227697	-0.856705	0.070141
	Dolpp1	dolichyl pyrophosphate phosphatase 1	57170	-0.605862	0.595389
	Donson	downstream neighbor of SON	60364	-0.634741	0.782161
	Dopey2	dopey family member 2	70028	-0.635932	0.863478
	Dpcd	deleted in primary ciliary dyskinesia	226162	-0.727609	0.313096
	Dph3	DPH3 homolog (KTI11, S. cerevisiae)	105638	0.727872	0.5451
	Dpp8	dipeptidylpeptidase 8	74388	-0.7692	0.207137
	Dpy19l4	dpy-19-like 4 (C. elegans)	381510	-0.663537	0.283324
	Drap1	Dr1 associated protein 1 (negative cofactor 2 alpha)	66556	-0.601429	0.147497
	Dsc1	desmocollin 1	13505	-0.691	0.456602
	Dstyk	dual serine/threonine and tyrosine protein kinase	213452	-0.618897	0.116381
	Dtwd2	DTW domain containing 2	68857	0.879466	0.234734
	Dtx4	deltex 4 homolog (Drosophila)	207521	0.689313	0.0376895
	Dusp23	dual specificity phosphatase 23	68440	-0.866537	0.473951
	Dusp5	dual specificity phosphatase 5	240672	-0.670369	0.287969
	Dvl3	dishevelled 3, dsh homolog (Drosophila)	13544	-0.764174	0.133847
	Dxo			-0.754073	0.414244
	Dzip3	DAZ interacting protein 3, zinc finger	224170	-0.819917	0.339106
	Eaf1	ELL associated factor 1	74427	-0.627079	0.0459785
	Ebp	phenylalkylamine Ca2+ antagonist (emopamil) binding protein	13595	-0.686289	0.0565099
	Ece1	endothelin converting enzyme 1	230857	-0.702944	0.113863
	Echs1	enoyl Coenzyme A hydratase, short chain, 1, mitochondrial	93747	-0.699155	0.503016
	Edem3	ER degradation enhancer, mannosidase alpha-like 3	66967	-0.849973	0.270009
	Edrf1			0.776545	0.0471377
	Efna5	ephrin A5	13640	0.73422	0.015817
	Egr1	early growth response 1	13653	-0.724391	0.0777481
	Ehd2	EH-domain containing 2	259300	0.619212	0.113126
	Ehmt2	euchromatic histone lysine N-methyltransferase 2	110147	-0.606525	0.447876
	Eid1	EP300 interacting inhibitor of differentiation 1	58521	-0.860269	0.0423958
	Eif3c	eukaryotic translation initiation factor 3, subunit C	56347	0.647634	0.154082
	Eif3e	eukaryotic translation initiation factor 3, subunit E	16341	0.621777	0.885913
	Eif5a2	eukaryotic translation initiation factor 5A2	208691	-0.716017	0.892643
	Elovl7	ELOVL family member 7, elongation of long chain fatty acids (yeast)	74559	-0.699401	0.295262
	Emc2	ER membrane protein complex subunit 2	66736	-0.735373	0.0720974
	Emc9	ER membrane protein complex subunit 9	85308	-0.608254	0.325458
	Emilin2	elastin microfibril interfacer 2	246707	0.772506	0.314578
	Enc1	ectodermal-neural cortex 1	13803	-0.753653	0.180031
	Enox1	ecto-NOX disulfide-thiol exchanger 1	239188	-0.602848	0.409115
	Enpp1	ectonucleotide pyrophosphatase/phosphodiesterase 1	18605	-0.63749	0.0677623
	Enpp5	ectonucleotide pyrophosphatase/phosphodiesterase 5	83965	0.628731	0.0599847
	Ep300	E1A binding protein p300	328572	-0.631392	0.371086
	Ep400	E1A binding protein p400	75560	-0.695681	0.273728
	Epg5	ectopic P-granules autophagy protein 5 homolog (C. elegans)	100502841	-0.875306	0.0952716
	Epm2aip1	EPM2A (laforin) interacting protein 1	77781	-0.835732	0.170829
	Epor	erythropoietin receptor	13857	0.605108	0.139928
	Erbb2ip	Erbb2 interacting protein	59079	-0.836634	0.116404
	Ercc6	excision repair cross-complementing rodent repair deficiency, complementation group 6	319955	-0.728523	0.0729725
	Erf	Ets2 repressor factor	13875	0.781266	0.0628499
	Ergic1	endoplasmic reticulum-golgi intermediate compartment (ERGIC) 1	67458	0.736074	0.18958
	Ergic3	ERGIC and golgi 3	66366	-0.734915	0.288482
	Eri3	exoribonuclease 3	140546	-0.702323	0.318405
	Erlin2	ER lipid raft associated 2	244373	-0.660691	0.454406
	Ern1	endoplasmic reticulum (ER) to nucleus signalling 1	78943	-0.633186	0.451583
	Esr1	estrogen receptor 1 (alpha)	13982	0.671887	0.171132
	Esyt1	extended synaptotagmin-like protein 1	23943	0.700885	0.168392
	Etfb	electron transferring flavoprotein, beta polypeptide	110826	-0.678215	0.627217
	Etl4	enhancer trap locus 4	208618	-0.789287	0.0661621
	Etv3	ets variant gene 3	27049	-0.82303	0.0518687
	Eva1a			0.638403	0.0780078
	Eva1b			-0.865801	0.235387
	Exo5			-0.614027	0.412885
	Exoc4	exocyst complex component 4	20336	-0.847107	0.389306
	Exoc6b	exocyst complex component 6B	75914	-0.91521	0.536117
	Exph5	exophilin 5	320051	-0.717127	0.249404
	Fam114a1	family with sequence similarity 114, member A1	68303	0.770175	0.177935
	Fam117b	family with sequence similarity 117, member B	72750	-0.632989	0.054287
	Fam120a	family with sequence similarity 120A	218236	-0.65532	0.0643874
	Fam120c	family with sequence similarity 120C	207375	-0.695226	0.13865
	Fam132b	family with sequence similarity 132, member B	227358	0.639076	0.0749833
	Fam162a	family with sequence similarity 162, member A	70186	-0.625527	0.129198
	Fam171a1	family with sequence similarity 171, member A1	269233	0.629256	0.180795
	Fam173a	family with sequence similarity 173, member A	214917	-0.713037	0.375012
	Fam179a	family with sequence similarity 179, member A	320159	0.705875	0.254545
	Fam179b	family with sequence similarity 179, member B	328108	-0.736465	0.28038
	Fam193b	family with sequence similarity 193, member B	212483	-0.68299	0.330605
	Fam195a	family with sequence similarity 195, member A	68241	-0.617989	0.313048
	Fam198b	family with sequence similarity 198, member B	68659	-0.739199	0.732602
	Fam208b			-0.713953	0.098396
	Fam20b	family with sequence similarity 20, member B	215015	-0.689546	0.585644
	Fam213b			-0.793242	0.0124581
	Fam32a	family with sequence similarity 32, member A	67922	-0.669443	0.0366997
	Fam3c	family with sequence similarity 3, member C	27999	0.607982	0.0662179
	Fam45a	family with sequence similarity 45, member A	67894	-0.751917	0.0900842
	Fam53a	family with sequence similarity 53, member A	74504	-0.745471	0.837279
	Fam83b	family with sequence similarity 83, member B	208994	-0.700982	0.193478
	Fbln5	fibulin 5	23876	0.616667	0.230016
	Fbxl4	F-box and leucine-rich repeat protein 4	269514	0.607623	0.321148
	Fbxl5	F-box and leucine-rich repeat protein 5	242960	-0.614675	0.0867487
	Fbxo11	F-box protein 11	225055	-0.855846	0.22827
	Fbxo22	F-box protein 22	71999	-0.692003	0.813809
	Fbxo31	F-box protein 31	76454	-0.830833	0.301889
	Fbxo38	F-box protein 38	107035	-0.622664	0.575289
	Fbxo40	F-box protein 40	207215	0.749032	0.275112
	Fchsd1	FCH and double SH3 domains 1	319262	0.612686	0.00993136
	Fdxr	ferredoxin reductase	14149	-0.603668	0.744092
	Fgd6	FYVE, RhoGEF and PH domain containing 6	13998	-0.742684	0.163136
	Fgf2	fibroblast growth factor 2	14173	0.620857	0.418848
	Fibp	fibroblast growth factor (acidic) intracellular binding protein	58249	-0.6403	0.656128
	Fip1l1	FIP1 like 1 (S. cerevisiae)	66899	0.657988	0.114517
	Fitm1	fat storage-inducing transmembrane protein 1	68680	-0.706961	0.149888
	Fkbp2	FK506 binding protein 2	14227	-0.690293	0.310614
	Fkbpl	FK506 binding protein-like	56299	-0.667867	0.554377
	Flnb	filamin, beta	286940	-0.664991	0.0770544
	Flrt2	fibronectin leucine rich transmembrane protein 2	399558	-0.916917	0.079731
	Fntb	farnesyltransferase, CAAX box, beta	110606	0.605314	0.104179
	Foxn3	forkhead box N3	71375	-0.869125	0.196348
	Foxp1	forkhead box P1	108655	-0.684097	0.13962
	Frs2	fibroblast growth factor receptor substrate 2	327826	-0.693494	0.0543336
	Fryl	furry homolog-like (Drosophila)	72313	-0.819474	0.144578
	Fubp3	far upstream element (FUSE) binding protein 3	320267	-0.690647	0.110758
	Fut11	fucosyltransferase 11	73068	-0.616115	0.419782
	Fv1	Friend virus susceptibility 1	14349	-0.7268	0.376135
	G6pc3	glucose 6 phosphatase, catalytic, 3	68401	-0.880147	0.596461
	Gabarap	gamma-aminobutyric acid receptor associated protein	56486	-0.649779	0.120252
	Gabpa	GA repeat binding protein, alpha	14390	-0.630062	0.128734
	Gabra3	gamma-aminobutyric acid (GABA) A receptor, subunit alpha 3	14396	0.621533	0.22718
	Galnt16			0.751861	0.210822
	Galnt3	UDP-N-acetyl-alpha-D-galactosamine:polypeptide N-acetylgalactosaminyltransferase 3	14425	0.658034	0.107564
	Gapt	Grb2-binding adaptor, transmembrane	238875	0.632052	0.12319
	Gapvd1	GTPase activating protein and VPS9 domains 1	66691	-0.803403	0.129225
	Garem			-0.605027	0.0999992
	Gata3	GATA binding protein 3	14462	0.621753	0.290386
	Gatad2b	GATA zinc finger domain containing 2B	229542	-0.774144	0.0748875
	Gatsl3	GATS protein-like 3	71962	0.601777	0.16097
	Gcc1	golgi coiled coil 1	74375	-0.845317	0.699418
	Gchfr	GTP cyclohydrolase I feedback regulator	320415	-0.70898	0.831069
	Gcnt1	glucosaminyl (N-acetyl) transferase 1, core 2	14537	-0.629482	0.333349
	Gcsh	glycine cleavage system protein H (aminomethyl carrier)	68133	-0.704363	0.222141
	Gdf11	growth differentiation factor 11	14561	-0.655378	0.132532
	Gemin5	gem (nuclear organelle) associated protein 5	216766	-0.60997	0.227893
	Gemin7	gem (nuclear organelle) associated protein 7	69731	-0.612822	0.190574
	Gfod1	glucose-fructose oxidoreductase domain containing 1	328232	-0.799366	0.0407744
	Gfra3	glial cell line derived neurotrophic factor family receptor alpha 3	14587	0.757458	0.0210362
	Gga1	golgi associated, gamma adaptin ear containing, ARF binding protein 1	106039	-0.603797	0.963041
	Ghitm	growth hormone inducible transmembrane protein	66092	0.60935	0.10563
	Ghr	growth hormone receptor	14600	0.683266	0.1805
	Glb1l2	galactosidase, beta 1-like 2	244757	0.68198	0.0595941
	Glcci1	glucocorticoid induced transcript 1	170772	-0.704142	0.237732
	Gli2	GLI-Kruppel family member GLI2	14633	-0.706427	0.0133736
	Glul	glutamate-ammonia ligase (glutamine synthetase)	14645	0.621494	0.121471
	Gm10557	cadherin 11 pseudogene	383374	-0.75116	0.677649
	Gm10603	predicted gene 10603	100038497	-0.748068	0.18793
	Gm12191	ribosomal protein L30 pseudogene	666899	-0.676524	0.195005
	Gm14326	predicted gene 14326	665211	-0.671477	0.16377
	Gm14584	casein kinase 1, gamma 3 pseudogene	100040609	-0.681686	0.0941936
	Gm15417	predicted gene 15417	545539	-0.745779	0.0561542
	Gm15446			-0.608289	0.871592
	Gm16314			-0.769542	0.00597846
	Gm16340	predicted gene 16340	100504287	-0.652365	0.695898
	Gm16861	predicted gene, 16861	100503704	-0.773243	0.366508
	Gm17066	predicted gene 17066	100502987	0.718525	0.944355
	Gm17296	predicted gene, 17296	212728	-0.761766	0.0499826
	Gm26617			-0.616907	0.439878
	Gm26788			-0.69312	0.105369
	Gm26982			-0.655845	0.620518
	Gm3336	predicted gene 3336	100502950	-0.647447	0.468784
	Gm340	predicted gene 340	381224	-0.633206	0.270484
	Gm36936			-0.651088	0.0696482
	Gm37494			-0.736528	0.0754695
	Gm37581			-0.704946	0.351587
	Gm38155			-0.816656	0.334964
	Gm4673	predicted gene 4673	100043823	0.604728	0.074515
	Gm4790	predicted gene 4790	215208	-0.776976	0.490427
	Gm5900	MAPK scaffold protein 1 pseudogene	545987	-0.618614	0.144208
	Gm608	predicted gene 608	207806	-0.702062	0.140658
	Gm9843	predicted gene 9843	100039316	-0.60954	0.391862
	Gm9938	predicted gene 9938	791290	-0.636071	0.215161
	Gmds	GDP-mannose 4, 6-dehydratase	218138	-0.879306	0.224633
	Gmfb	glia maturation factor, beta	63985	-0.617453	0.65888
	Golga4	golgi autoantigen, golgin subfamily a, 4	54214	-0.677854	0.391217
	Golim4	golgi integral membrane protein 4	73124	-0.621211	0.00814922
	Golt1b	golgi transport 1 homolog B (S. cerevisiae)	66964	-0.64198	0.030768
	Gpatch2	G patch domain containing 2	67769	-0.736805	0.177563
	Gpatch8	G patch domain containing 8	237943	-0.807607	0.0191107
	Gpr108	G protein-coupled receptor 108	78308	-0.879651	0.171085
	Gpr35	G protein-coupled receptor 35	64095	-0.611182	0.205046
	Gpr89	G protein-coupled receptor 89	67549	-0.720942	0.49413
	Gps2	G protein pathway suppressor 2	56310	-0.650278	0.589396
	Gpt	glutamic pyruvic transaminase, soluble	76282	-0.808099	0.353368
	Grb10	growth factor receptor bound protein 10	14783	0.81646	0.299889
	Grik5	glutamate receptor, ionotropic, kainate 5 (gamma 2)	14809	-0.910058	0.883662
	Gse1	genetic suppressor element 1	382034	-0.775294	0.120681
	Gsk3b	glycogen synthase kinase 3 beta	56637	-0.608828	0.147467
	Gsta2	glutathione S-transferase, alpha 2 (Yc2)	14858	-0.658905	0.110333
	Gstk1	glutathione S-transferase kappa 1	76263	-0.71919	0.2827
	Gstm2	glutathione S-transferase, mu 2	14863	-0.75507	0.152526
	Gstp1	glutathione S-transferase, pi 1	14870	-0.689197	0.978648
	Gtse1	G two S phase expressed protein 1	29870	0.679752	0.128996
	Gxylt1	glucoside xylosyltransferase 1	223827	-0.852338	0.225435
	H6pd	hexose-6-phosphate dehydrogenase (glucose 1-dehydrogenase)	100198	0.734755	0.117443
	Haus2	HAUS augmin-like complex, subunit 2	66296	-0.628245	0.681523
	Hbs1l	Hbs1-like (S. cerevisiae)	56422	0.613979	0.264536
	Hcfc1	host cell factor C1	15161	-0.710572	0.111526
	Hdlbp	high density lipoprotein (HDL) binding protein	110611	-0.658595	0.175959
	Heatr6	HEAT repeat containing 6	217026	-0.820796	0.616982
	Hectd1	HECT domain containing 1	207304	-0.770222	0.598498
	Hectd2	HECT domain containing 2	226098	-0.817149	0.0509109
	Herc1	hect (homologous to the E6-AP (UBE3A) carboxyl terminus) domain and RCC1 (CHC1)-like domain (RLD) 1	235439	-0.745815	0.157796
	Herc3	hect domain and RLD 3	73998	-0.696329	0.1491
	Hes6	hairy and enhancer of split 6 (Drosophila)	55927	-0.881574	0.861324
	Hic1	hypermethylated in cancer 1	15248	0.843474	0.159129
	Hilpda	hypoxia inducible lipid droplet associated	69573	-0.724619	0.440741
	Hint1	histidine triad nucleotide binding protein 1	15254	-0.864239	0.122107
	Hint2	histidine triad nucleotide binding protein 2	68917	-0.66986	0.108194
	Hipk3	homeodomain interacting protein kinase 3	15259	-0.613663	0.513898
	Hist2h2be	histone cluster 2, H2be	319190	-0.71508	0.911933
	Hmces			-0.739935	0.768763
	Hmgcl	3-hydroxy-3-methylglutaryl-Coenzyme A lyase	15356	-0.803706	0.137431
	Hmgxb4	HMG box domain containing 4	70823	-0.615772	0.144348
	Hook3	hook homolog 3 (Drosophila)	320191	-0.799174	0.230925
	Hoxa9	homeobox A9	15405	-0.633702	0.135859
	Hoxb3	homeobox B3	15410	-0.762308	0.259331
	Hs2st1	heparan sulfate 2-O-sulfotransferase 1	23908	-0.736738	0.176204
	Hsd17b10	hydroxysteroid (17-beta) dehydrogenase 10	15108	-0.715192	0.576457
	Htt	huntingtin	15194	-0.677052	0.307775
	Huwe1	HECT, UBA and WWE domain containing 1	59026	-0.75573	0.210938
	Hykk			0.641452	0.237471
	Hyou1	hypoxia up-regulated 1	12282	-0.614985	0.986216
	I830077J02Rik	RIKEN cDNA I830077J02 gene	433638	0.755826	0.0323646
	Idh2	isocitrate dehydrogenase 2 (NADP+), mitochondrial	269951	-0.634565	0.204478
	Idh3b	isocitrate dehydrogenase 3 (NAD+) beta	170718	-0.626346	0.954144
	Ier3ip1	immediate early response 3 interacting protein 1	66191	-0.701149	0.68224
	Ifi27			-0.717111	0.148594
	Igf1r	insulin-like growth factor I receptor	16001	-0.688408	0.128973
	Igfbp5	insulin-like growth factor binding protein 5	16011	0.671495	0.470931
	Ikbip	IKBKB interacting protein	67454	0.705686	0.0588167
	Il1rl2	interleukin 1 receptor-like 2	107527	-0.727133	0.164221
	Impad1	inositol monophosphatase domain containing 1	242291	-0.910331	0.14705
	Ino80d	INO80 complex subunit D	227195	-0.628526	0.298406
	Ip6k2	inositol hexaphosphate kinase 2	76500	0.689529	0.0886477
	Ipo7	importin 7	233726	-0.629828	0.203009
	Irx2	Iroquois related homeobox 2 (Drosophila)	16372	0.617999	0.0418661
	Isca2	iron-sulfur cluster assembly 2 homolog (S. cerevisiae)	74316	-0.685065	0.427598
	Isoc2a	isochorismatase domain containing 2a	664994	-0.794419	0.221384
	Itga2	integrin alpha 2	16398	-0.693193	0.187501
	Itgav	integrin alpha V	16410	-0.782559	0.296467
	Itgbl1	integrin, beta-like 1	223272	0.794911	0.83164
	Itpripl2	inositol 1,4,5-triphosphate receptor interacting protein-like 2	319622	-0.660699	0.489914
	Iws1	IWS1 homolog (S. cerevisiae)	73473	-0.699339	0.0951655
	Jag2	jagged 2	16450	0.611945	0.0177799
	Jtb	jumping translocation breakpoint	23922	-0.644672	0.141354
	Kank1	KN motif and ankyrin repeat domains 1	107351	-0.614708	0.0369181
	Kank2	KN motif and ankyrin repeat domains 2	235041	0.660224	0.43101
	Kcnab2	potassium voltage-gated channel, shaker-related subfamily, beta member 2	16498	0.689997	0.448108
	Kcnj15	potassium inwardly-rectifying channel, subfamily J, member 15	16516	-0.721562	0.20834
	Kcnj2	potassium inwardly-rectifying channel, subfamily J, member 2	16518	0.743205	0.928831
	Kcnk3	potassium channel, subfamily K, member 3	16527	0.660226	0.343228
	Kctd1	potassium channel tetramerisation domain containing 1	106931	0.789757	0.237935
	Kctd2	potassium channel tetramerisation domain containing 2	70382	-0.624871	0.273991
	Kdf1			0.607419	0.0816187
	Kdm1b	lysine (K)-specific demethylase 1B	218214	-0.69456	0.235574
	Kdm5a	lysine (K)-specific demethylase 5A	214899	-0.7713	0.0596608
	Kdm7a			-0.67753	0.149025
	Kdsr	3-ketodihydrosphingosine reductase	70750	-0.769287	0.178107
	Khk	ketohexokinase	16548	-0.819522	0.719194
	Kif16b	kinesin family member 16B	16558	-0.717254	0.326976
	Kif1a	kinesin family member 1A	16560	0.863342	0.0538877
	Kif1b	kinesin family member 1B	16561	-0.686784	0.182094
	Kif5b	kinesin family member 5B	16573	-0.842549	0.219423
	Klf3	Kruppel-like factor 3 (basic)	16599	-0.768655	0.8369
	Klf8	Kruppel-like factor 8	245671	-0.617014	0.0465614
	Klf9	Kruppel-like factor 9	16601	0.602315	0.76613
	Klhl11	kelch-like 11 (Drosophila)	217194	-0.686756	0.213798
	Klhl15	kelch-like 15 (Drosophila)	236904	-0.730709	0.512489
	Klhl25	kelch-like 25 (Drosophila)	207952	0.896699	0.250943
	Klhl28	kelch-like 28 (Drosophila)	66689	-0.863785	0.402804
	Klhl40			0.649963	0.301775
	Klhl41			0.616548	0.182528
	Kmo	kynurenine 3-monooxygenase (kynurenine 3-hydroxylase)	98256	0.689048	0.0282313
	Kmt2c			-0.727036	0.350488
	Kpna1	karyopherin (importin) alpha 1	16646	-0.64713	0.637347
	Krcc1	lysine-rich coiled-coil 1	57896	-0.619906	0.0570603
	Krtcap2	keratinocyte associated protein 2	66059	-0.854448	0.225367
	Ksr1	kinase suppressor of ras 1	16706	0.724918	0.901003
	Lama3	laminin, alpha 3	16774	-0.64584	0.0476694
	Lama4	laminin, alpha 4	16775	0.736511	0.221978
	Lamtor4			-0.660079	0.0416455
	Lamtor5			-0.788101	0.0595294
	Laptm4b	lysosomal-associated protein transmembrane 4B	114128	-0.71088	0.13453
	Larp4	La ribonucleoprotein domain family, member 4	207214	-0.707336	0.331205
	Lats1	large tumor suppressor	16798	-0.820728	0.0664071
	Lcor	ligand dependent nuclear receptor corepressor	212391	-0.615578	0.750332
	Lhpp	phospholysine phosphohistidine inorganic pyrophosphate phosphatase	76429	-0.658928	0.553835
	Lhx6	LIM homeobox protein 6	16874	0.689174	0.130628
	Lin37	lin-37 homolog (C. elegans)	75660	-0.605758	0.876721
	Lin9	lin-9 homolog (C. elegans)	72568	-0.603925	0.536808
	Lix1l	Lix1-like	280411	0.646535	0.0905672
	Llgl2	lethal giant larvae homolog 2 (Drosophila)	217325	0.666485	0.0680655
	Lmbrd2	LMBR1 domain containing 2	320506	-0.74888	0.264669
	Lmf2	lipase maturation factor 2	105847	-0.641623	0.438893
	Lmtk2	lemur tyrosine kinase 2	231876	-0.732507	0.0628702
	Lpp	LIM domain containing preferred translocation partner in lipoma	210126	-0.787249	0.150439
	Lrig3	leucine-rich repeats and immunoglobulin-like domains 3	320398	-0.637255	0.0142754
	Lrp11	low density lipoprotein receptor-related protein 11	237253	-0.613691	0.368476
	Lrp12	low density lipoprotein-related protein 12	239393	-0.645981	0.655878
	Lrp3	low density lipoprotein receptor-related protein 3	435965	0.697011	0.207046
	Lrp6	low density lipoprotein receptor-related protein 6	16974	-0.810807	0.0401111
	Lrrc17	leucine rich repeat containing 17	74511	0.685575	0.129356
	Lrrfip1	leucine rich repeat (in FLII) interacting protein 1	16978	-0.660464	0.0553509
	Lrsam1	leucine rich repeat and sterile alpha motif containing 1	227738	-0.679219	0.931816
	Ltbr	lymphotoxin B receptor	17000	-0.608097	0.0195086
	Ltn1	listerin E3 ubiquitin protein ligase 1	78913	-0.71905	0.105698
	Luzp1	leucine zipper protein 1	269593	-0.768644	0.074425
	Lypd6b	LY6/PLAUR domain containing 6B	71897	0.605462	0.744319
	Lysmd3	LysM, putative peptidoglycan-binding, domain containing 3	80289	-0.674156	0.247725
	Macf1	microtubule-actin crosslinking factor 1	11426	-0.753996	0.193858
	Macrod1	MACRO domain containing 1	107227	-0.837032	0.817565
	Magohb	mago-nashi homolog B (Drosophila)	66441	-0.742672	0.983225
	Maml1	mastermind like 1 (Drosophila)	103806	-0.706756	0.547856
	Man1a2	mannosidase, alpha, class 1A, member 2	17156	-0.784656	0.0981262
	Man2c1	mannosidase, alpha, class 2C, member 1	73744	-0.802317	0.652492
	Manbal	mannosidase, beta A, lysosomal-like	69161	-0.600199	0.643565
	Map1lc3a	microtubule-associated protein 1 light chain 3 alpha	66734	-0.678673	0.420312
	Map3k2	mitogen-activated protein kinase kinase kinase 2	26405	-0.728546	0.350988
	Map3k7	mitogen-activated protein kinase kinase kinase 7	26409	-0.700025	0.0687637
	Map4k4	mitogen-activated protein kinase kinase kinase kinase 4	26921	-0.666723	0.0442222
	Mapk6	mitogen-activated protein kinase 6	50772	-0.811278	0.706403
	Mapk8ip1	mitogen-activated protein kinase 8 interacting protein 1	19099	0.785518	0.264335
	Mapkapk5	MAP kinase-activated protein kinase 5	17165	-0.662352	0.53162
	Marf1	meiosis arrest female 1	223989	-0.631871	0.29279
	Mark3	MAP/microtubule affinity-regulating kinase 3	17169	0.673968	0.0188009
	Mast2	microtubule associated serine/threonine kinase 2	17776	-0.605378	0.863994
	Mast4	microtubule associated serine/threonine kinase family member 4	328329	-0.762447	0.0793495
	Mbd5	methyl-CpG binding domain protein 5	109241	-0.746446	0.746701
	Mblac1	metallo-beta-lactamase domain containing 1	330216	-0.637445	0.77436
	Mbnl2	muscleblind-like 2	105559	-0.777744	0.356829
	Mcam	melanoma cell adhesion molecule	84004	0.733704	0.0985775
	Mctp2	multiple C2 domains, transmembrane 2	244049	-0.717786	0.937401
	Mdm4	transformed mouse 3T3 cell double minute 4	17248	-0.604258	0.118909
	Mdn1	midasin homolog (yeast)	100019	-0.648847	0.158665
	Med13	mediator complex subunit 13	327987	-0.646374	0.214139
	Med13l	mediator complex subunit 13-like	76199	-0.720206	0.186305
	Med25	mediator of RNA polymerase II transcription, subunit 25 homolog (yeast)	75613	0.666013	0.15051
	Med26	mediator complex subunit 26	70625	0.614283	0.820933
	Mef2c	myocyte enhancer factor 2C	17260	0.67524	0.295196
	Mettl13	methyltransferase like 13	71449	0.603003	0.694618
	Mettl7a1	methyltransferase like 7A1	70152	0.695208	0.0465589
	Mfsd4	major facilitator superfamily domain containing 4	213006	-0.665383	0.312139
	Mfsd5	major facilitator superfamily domain containing 5	106073	-0.713938	0.7767
	Mga	MAX gene associated	29808	-0.694018	0.357674
	Mgme1			-0.652718	0.288097
	Mib1	mindbomb homolog 1 (Drosophila)	225164	-0.644238	0.0720955
	Micalcl	MICAL C-terminal like	100504195	0.654326	0.14017
	Micall1	microtubule associated monoxygenase, calponin and LIM domain containing -like 1	27008	-0.719212	0.138331
	Mid1	midline 1	17318	-0.642814	0.111129
	Mief2			-0.814171	0.870829
	Mier3	mesoderm induction early response 1, family member 3	218613	-0.657878	0.0216269
	Mlf1	myeloid leukemia factor 1	17349	-0.628244	0.332475
	Mms22l	MMS22-like, DNA repair protein	212377	0.600082	0.136376
	Mon2	MON2 homolog (yeast)	67074	-0.717431	0.290499
	Morc2a	microrchidia 2A	74522	-0.796628	0.0318033
	Mpnd	MPN domain containing	68047	-0.636565	0.172692
	Mrc2	mannose receptor, C type 2	17534	-0.648547	0.101673
	Mrgprf	MAS-related GPR, member F	211577	0.664707	0.213807
	Mrpl32	mitochondrial ribosomal protein L32	75398	-0.878866	0.170648
	Mrps11	mitochondrial ribosomal protein S11	67994	-0.768735	0.395057
	Mrps16	mitochondrial ribosomal protein S16	66242	-0.623404	0.0500277
	Mrvi1	MRV integration site 1	17540	0.664793	0.105406
	Msl3	male-specific lethal 3 homolog (Drosophila)	17692	0.64993	0.0698789
	Mta2	metastasis-associated gene family, member 2	23942	0.674161	0.103877
	Mtmr1	myotubularin related protein 1	53332	-0.845584	0.388977
	Mtor	mechanistic target of rapamycin (serine/threonine kinase)	56717	-0.656832	0.164696
	Mul1	mitochondrial ubiquitin ligase activator of NFKB 1	68350	-0.69696	0.432168
	Mvb12b			0.719999	0.43154
	Myb	myeloblastosis oncogene	17863	0.640805	0.109841
	Mybpc1	myosin binding protein C, slow-type	109272	0.721279	0.437436
	Mydgf			-0.813162	0.0193838
	Myl12b	myosin, light chain 12B, regulatory	67938	-0.788795	0.483418
	Mylk	myosin, light polypeptide kinase	107589	0.619162	0.430579
	Myo1c	myosin IC	17913	0.729565	0.512132
	Myo5a	myosin VA	17918	-0.671468	0.324094
	Myo9a	myosin IXa	270163	-0.778957	0.194664
	Mysm1	myb-like, SWIRM and MPN domains 1	320713	-0.743393	0.208686
	Mzt2	mitotic spindle organizing protein 2	72083	-0.636159	0.729484
	N4bp2	NEDD4 binding protein 2	333789	-0.654512	0.0655285
	Naa25	N(alpha)-acetyltransferase 25, NatB auxiliary subunit	231713	-0.735408	0.266257
	Nab1	Ngfi-A binding protein 1	17936	-0.845856	0.504511
	Nabp1	nucleic acid binding protein 1	109019	0.676292	0.115875
	Nans	N-acetylneuraminic acid synthase (sialic acid synthase)	94181	-0.848975	0.0561695
	Nat9	N-acetyltransferase 9 (GCN5-related, putative)	66176	-0.680839	0.34561
	Ncoa2	nuclear receptor coactivator 2	17978	-0.706424	0.147286
	Ncor2	nuclear receptor co-repressor 2	20602	-0.854203	0.262393
	Ndst1	N-deacetylase/N-sulfotransferase (heparan glucosaminyl) 1	15531	-0.724554	0.234112
	Ndufa1	NADH dehydrogenase (ubiquinone) 1 alpha subcomplex, 1	54405	-0.6685	0.114271
	Ndufa13	NADH dehydrogenase (ubiquinone) 1 alpha subcomplex, 13	67184	-0.629219	0.104678
	Ndufa4	NADH dehydrogenase (ubiquinone) 1 alpha subcomplex, 4	17992	-0.680755	0.00981672
	Ndufaf2	NADH dehydrogenase (ubiquinone) 1 alpha subcomplex, assembly factor 2	75597	-0.873424	0.448201
	Ndufaf3	NADH dehydrogenase (ubiquinone) 1 alpha subcomplex, assembly factor 3	66706	-0.706889	0.629258
	Ndufb11	NADH dehydrogenase (ubiquinone) 1 beta subcomplex, 11	104130	-0.675758	0.191658
	Ndufb2	NADH dehydrogenase (ubiquinone) 1 beta subcomplex, 2	68198	-0.637655	0.767656
	Ndufb3	NADH dehydrogenase (ubiquinone) 1 beta subcomplex 3	66495	-0.734704	0.108695
	Ndufs4	NADH dehydrogenase (ubiquinone) Fe-S protein 4	17993	-0.648976	0.302056
	Ndufv3	NADH dehydrogenase (ubiquinone) flavoprotein 3	78330	-0.897565	0.178115
	Nedd1	neural precursor cell expressed, developmentally down-regulated gene 1	17997	-0.780937	0.553982
	Nedd9	neural precursor cell expressed, developmentally down-regulated gene 9	18003	-0.793547	0.0505394
	Negr1	neuronal growth regulator 1	320840	0.631152	0.0245816
	Nek1	NIMA (never in mitosis gene a)-related expressed kinase 1	18004	-0.749277	0.616162
	Nfatc3	nuclear factor of activated T cells, cytoplasmic, calcineurin dependent 3	18021	-0.756335	0.227132
	Nfkbib	nuclear factor of kappa light polypeptide gene enhancer in B cells inhibitor, beta	18036	-0.631369	0.396628
	Nfu1	NFU1 iron-sulfur cluster scaffold homolog (S. cerevisiae)	56748	-0.659939	0.0472532
	Nfxl1	nuclear transcription factor, X-box binding-like 1	100978	-0.646488	0.65386
	Nhp2l1	NHP2 non-histone chromosome protein 2-like 1 (S. cerevisiae)	20826	0.611273	0.800055
	Nipbl	Nipped-B homolog (Drosophila)	71175	-0.814985	0.368399
	Nit2	nitrilase family, member 2	52633	-0.605164	0.194355
	Nnt	nicotinamide nucleotide transhydrogenase	18115	0.641459	0.313454
	Nono	non-POU-domain-containing, octamer binding protein	53610	0.719685	0.0822644
	Notch3	notch 3	18131	-0.777186	0.0760186
	Notch4	notch 4	18132	0.652643	0.204918
	Npat	nuclear protein in the AT region	244879	-0.658389	0.101546
	Npepl1	aminopeptidase-like 1	228961	-0.753055	0.495467
	Nr2c2ap	nuclear receptor 2C2-associated protein	75692	0.608032	0.607251
	Nrap	nebulin-related anchoring protein	18175	0.75101	0.166508
	Nrarp	Notch-regulated ankyrin repeat protein	67122	0.609702	0.0969858
	Nras	neuroblastoma ras oncogene	18176	0.768425	0.385101
	Nrm	nurim (nuclear envelope membrane protein)	106582	-0.661391	0.208422
	Nrn1	neuritin 1	68404	-0.616627	0.27243
	Nsmce1	non-SMC element 1 homolog (S. cerevisiae)	67711	-0.737638	0.236527
	Nsmce2	non-SMC element 2 homolog (MMS21, S. cerevisiae)	68501	-0.642824	0.296133
	Ntf5	neurotrophin 5	78405	0.714597	0.0745563
	Nthl1	nth (endonuclease III)-like 1 (E.coli)	18207	-0.615706	0.871755
	Nubp2	nucleotide binding protein 2	26426	-0.728958	0.193839
	Nudt21	nudix (nucleoside diphosphate linked moiety X)-type motif 21	68219	0.74972	0.222726
	Nudt9	nudix (nucleoside diphosphate linked moiety X)-type motif 9	74167	-0.882537	0.0728224
	Nup160	nucleoporin 160	59015	-0.631643	0.182164
	Nupl1	nucleoporin like 1	71844	-0.644624	0.0691214
	Oaz1	ornithine decarboxylase antizyme 1	18245	-0.621312	0.24679
	Obscn	obscurin, cytoskeletal calmodulin and titin-interacting RhoGEF	380698	0.616351	0.865647
	Ociad1	OCIA domain containing 1	68095	-0.651306	0.781704
	Ogfod1	2-oxoglutarate and iron-dependent oxygenase domain containing 1	270086	-0.673578	0.36605
	Orm1	orosomucoid 1	18405	-0.766847	0.0461466
	Otud4	OTU domain containing 4	73945	-0.674424	0.188746
	Otulin			-0.794065	0.0787652
	Ovol1	OVO homolog-like 1 (Drosophila)	18426	0.67237	0.400504
	Oxtr	oxytocin receptor	18430	0.618457	0.0469812
	P3h4			-0.760485	0.604637
	P4ha3	procollagen-proline, 2-oxoglutarate 4-dioxygenase (proline 4-hydroxylase), alpha polypeptide III	320452	-0.661718	0.395857
	Pacs1	phosphofurin acidic cluster sorting protein 1	107975	-0.68904	0.362635
	Pagr1a			-0.635087	0.612513
	Pak2	p21 protein (Cdc42/Rac)-activated kinase 2	224105	-0.617772	0.278312
	Pald1	phosphatase domain containing, paladin 1	27355	0.716964	0.138814
	Palld	palladin, cytoskeletal associated protein	72333	-0.729868	0.0979098
	Papola	poly (A) polymerase alpha	18789	-0.608039	0.0850855
	Pard6a	par-6 (partitioning defective 6,) homolog alpha (C. elegans)	56513	-0.609123	0.264708
	Parvb	parvin, beta	170736	0.616387	0.184465
	Paxbp1			-0.633996	0.085936
	Pbrm1	polybromo 1	66923	-0.630809	0.0962369
	Pbx1	pre B cell leukemia homeobox 1	18514	0.736599	0.186381
	Pcbd2	pterin 4 alpha carbinolamine dehydratase/dimerization cofactor of hepatocyte nuclear factor 1 alpha (TCF1) 2	72562	-0.692762	0.182606
	Pcdhb16	protocadherin beta 16	93887	-0.739343	0.837366
	Pcdhb19	protocadherin beta 19	93890	-0.729933	0.340086
	Pcgf3	polycomb group ring finger 3	69587	-0.849575	0.288004
	Pcgf6	polycomb group ring finger 6	71041	0.664121	0.157641
	Pcm1	pericentriolar material 1	18536	-0.621614	0.112899
	Pcolce2	procollagen C-endopeptidase enhancer 2	76477	0.609279	0.184527
	Pcyox1	prenylcysteine oxidase 1	66881	-0.660014	0.462075
	Pddc1	Parkinson disease 7 domain containing 1	213350	-0.640177	0.479471
	Pde3b	phosphodiesterase 3B, cGMP-inhibited	18576	0.620958	0.129989
	Pdgfa	platelet derived growth factor, alpha	18590	-0.645366	0.464293
	Pdia3	protein disulfide isomerase associated 3	14827	-0.665202	0.138621
	Pdia6	protein disulfide isomerase associated 6	71853	-0.650633	0.0336768
	Pdlim5	PDZ and LIM domain 5	56376	-0.645466	0.138493
	Pdxk	pyridoxal (pyridoxine, vitamin B6) kinase	216134	0.728698	0.249929
	Pdzd2	PDZ domain containing 2	68070	-0.822018	0.210003
	Pef1	penta-EF hand domain containing 1	67898	-0.788171	0.111563
	Per2	period homolog 2 (Drosophila)	18627	-0.795331	0.122466
	Pex1	peroxisomal biogenesis factor 1	71382	-0.641277	0.0720843
	Pex11a	peroxisomal biogenesis factor 11 alpha	18631	-0.673937	0.453105
	Pex16	peroxisomal biogenesis factor 16	18633	-0.821619	0.199839
	Pex26	peroxisomal biogenesis factor 26	74043	0.712756	0.0594164
	Pfkfb1	6-phosphofructo-2-kinase/fructose-2,6-biphosphatase 1	18639	0.621885	0.171872
	Pfkfb2	6-phosphofructo-2-kinase/fructose-2,6-biphosphatase 2	18640	-0.63895	0.0443043
	Pfn2	profilin 2	18645	0.6325	0.015747
	Pggt1b	protein geranylgeranyltransferase type I, beta subunit	225467	-0.644129	0.260321
	Pgrmc1	progesterone receptor membrane component 1	53328	-0.648795	0.0210974
	Pgrmc2	progesterone receptor membrane component 2	70804	-0.857041	0.135591
	Phactr4	phosphatase and actin regulator 4	100169	-0.74684	0.0225587
	Phf10	PHD finger protein 10	72057	-0.803539	0.169776
	Phf12	PHD finger protein 12	268448	-0.722854	0.144387
	Phgdh	3-phosphoglycerate dehydrogenase	236539	-0.723932	0.432998
	Phip	pleckstrin homology domain interacting protein	83946	-0.730248	0.546988
	Phlda2	pleckstrin homology-like domain, family A, member 2	22113	0.60994	0.277695
	Phldb2	pleckstrin homology-like domain, family B, member 2	208177	-0.709406	0.224972
	Pign	phosphatidylinositol glycan anchor biosynthesis, class N	27392	-0.835047	0.833186
	Pih1d1	PIH1 domain containing 1	68845	-0.782331	0.322106
	Pik3c2a	phosphatidylinositol 3-kinase, C2 domain containing, alpha polypeptide	18704	-0.894484	0.800815
	Pik3c2b	phosphoinositide-3-kinase, class 2, beta polypeptide	240752	-0.687494	0.647657
	Pikfyve	phosphoinositide kinase, FYVE finger containing	18711	-0.702085	0.250992
	Pja2	praja 2, RING-H2 motif containing	224938	-0.619998	0.303174
	Pkia	protein kinase inhibitor, alpha	18767	0.738546	0.75029
	Pkn2	protein kinase N2	109333	-0.639246	0.344463
	Pkn3	protein kinase N3	263803	-0.692987	0.0600653
	Pkp3	plakophilin 3	56460	0.619945	0.0991969
	Pla2g12a	phospholipase A2, group XIIA	66350	-0.728546	0.520918
	Plbd1	phospholipase B domain containing 1	66857	0.841827	0.174585
	Plcd1	phospholipase C, delta 1	18799	0.647868	0.101054
	Plekha1	pleckstrin homology domain containing, family A (phosphoinositide binding specific) member 1	101476	-0.601739	0.230183
	Plekhh1	pleckstrin homology domain containing, family H (with MyTH4 domain) member 1	211945	-0.657517	0.0200287
	Plekhh3	pleckstrin homology domain containing, family H (with MyTH4 domain) member 3	217198	0.60338	0.0215289
	Plin1	perilipin 1	103968	0.644857	0.142173
	Plxna1	plexin A1	18844	-0.699455	0.0792369
	Plxnb2	plexin B2	140570	-0.705237	0.0752021
	Plxnd1	plexin D1	67784	0.609522	0.199999
	Podn	podocan	242608	0.632882	0.0484304
	Pogk	pogo transposable element with KRAB domain	71592	-0.730766	0.0895808
	Poldip3	polymerase (DNA-directed), delta interacting protein 3	73826	0.677972	0.118303
	Polk	polymerase (DNA directed), kappa	27015	-0.83922	0.88924
	Polr3a	polymerase (RNA) III (DNA directed) polypeptide A	218832	-0.708785	0.0938671
	Pon3	paraoxonase 3	269823	0.641071	0.0404034
	Ppcs	phosphopantothenoylcysteine synthetase	106564	-0.635404	0.16419
	Ppfia3	protein tyrosine phosphatase, receptor type, f polypeptide (PTPRF), interacting protein (liprin), alpha 3	76787	0.631834	0.324935
	Ppib	peptidylprolyl isomerase B	19035	0.60017	0.837825
	Ppil4	peptidylprolyl isomerase (cyclophilin)-like 4	67418	0.652312	0.583579
	Ppm1a	protein phosphatase 1A, magnesium dependent, alpha isoform	19042	-0.764167	0.033947
	Ppp1cb	protein phosphatase 1, catalytic subunit, beta isoform	19046	0.704547	0.303168
	Ppp1r13l	protein phosphatase 1, regulatory (inhibitor) subunit 13 like	333654	0.671745	0.165147
	Ppp1r15a	protein phosphatase 1, regulatory (inhibitor) subunit 15A	17872	-0.843449	0.799362
	Ppp1r15b	protein phosphatase 1, regulatory (inhibitor) subunit 15b	108954	-0.611516	0.785857
	Ppp1r16a	protein phosphatase 1, regulatory (inhibitor) subunit 16A	73062	-0.686911	0.826801
	Ppp1r35	protein phosphatase 1, regulatory subunit 35	69871	-0.74133	0.0418633
	Ppp1r9b	protein phosphatase 1, regulatory subunit 9B	217124	0.771814	0.422562
	Ppp2r4	protein phosphatase 2A, regulatory subunit B (PR 53)	110854	-0.755188	0.234191
	Ppp4r1	protein phosphatase 4, regulatory subunit 1	70351	-0.656965	0.530092
	Ppp5c	protein phosphatase 5, catalytic subunit	19060	-0.601624	0.168326
	Pqbp1	polyglutamine binding protein 1	54633	-0.739517	0.662576
	Prdm10	PR domain containing 10	382066	-0.785953	0.0625923
	Prickle2	prickle homolog 2 (Drosophila)	243548	-0.654526	0.050962
	Prkaa1	protein kinase, AMP-activated, alpha 1 catalytic subunit	105787	-0.706677	0.13585
	Prkdc	protein kinase, DNA activated, catalytic polypeptide	19090	-0.824023	0.156249
	Prlr	prolactin receptor	19116	-0.628806	0.822867
	Prokr2	prokineticin receptor 2	246313	-0.626527	0.071095
	Proser3			0.654422	0.212745
	Prpf4b	PRP4 pre-mRNA processing factor 4 homolog B (yeast)	19134	-0.655996	0.230139
	Prr14l			-0.79156	0.230238
	Prr33			0.818619	0.203276
	Prrc2b	proline-rich coiled-coil 2B	227723	-0.776934	0.0816722
	Prrc2c	proline-rich coiled-coil 2C	226562	-0.682503	0.236633
	Prrg1	proline rich Gla (G-carboxyglutamic acid) 1	546336	-0.713582	0.829372
	Prss36	protease, serine, 36	77613	-0.605707	0.923018
	Psapl1	prosaposin-like 1	76943	-0.759274	0.333871
	Psd3	pleckstrin and Sec7 domain containing 3	234353	-0.732043	0.0599863
	Pskh1	protein serine kinase H1	244631	0.826251	0.707491
	Psme2b			-0.719614	0.220271
	Ptbp2	polypyrimidine tract binding protein 2	56195	-0.792099	0.0215046
	Pten	phosphatase and tensin homolog	19211	-0.846517	0.393453
	Ptges3l	prostaglandin E synthase 3 (cytosolic)-like	73635	-0.855619	0.648089
	Ptov1	prostate tumor over expressed gene 1	84113	-0.603949	0.940356
	Ptpn1	protein tyrosine phosphatase, non-receptor type 1	19246	-0.790421	0.529113
	Ptpn14	protein tyrosine phosphatase, non-receptor type 14	19250	-0.626289	0.044385
	Ptpn23	protein tyrosine phosphatase, non-receptor type 23	104831	-0.755913	0.624998
	Ptpre	protein tyrosine phosphatase, receptor type, E	19267	-0.626976	0.710157
	Ptprs	protein tyrosine phosphatase, receptor type, S	19280	-0.845875	0.0251781
	Ptprz1	protein tyrosine phosphatase, receptor type Z, polypeptide 1	19283	0.608402	0.532868
	Pum2	pumilio 2 (Drosophila)	80913	-0.60727	0.226901
	Pura	purine rich element binding protein A	19290	-0.675051	0.133032
	Pvrl1	poliovirus receptor-related 1	58235	0.627104	0.102962
	Qars	glutaminyl-tRNA synthetase	97541	0.637238	0.206641
	Qpctl	glutaminyl-peptide cyclotransferase-like	67369	-0.7669	0.115396
	Qsox1	quiescin Q6 sulfhydryl oxidase 1	104009	-0.682229	0.930156
	R3hdm2	R3H domain containing 2	71750	-0.704074	0.256914
	Rab14	RAB14, member RAS oncogene family	68365	-0.643953	0.36775
	Rab23	RAB23, member RAS oncogene family	19335	-0.687545	0.57051
	Rab35	RAB35, member RAS oncogene family	77407	-0.63126	0.052024
	Rabac1	Rab acceptor 1 (prenylated)	14470	-0.731202	0.0459203
	Rabep1	rabaptin, RAB GTPase binding effector protein 1	54189	-0.797142	0.902603
	Rabggtb	RAB geranylgeranyl transferase, b subunit	19352	0.756381	0.345847
	Rad52	RAD52 homolog (S. cerevisiae)	19365	-0.720899	0.693622
	Ralgapb	Ral GTPase activating protein, beta subunit (non-catalytic)	228850	-0.81635	0.276968
	Ranbp2	RAN binding protein 2	19386	-0.692941	0.415269
	Rap1a	RAS-related protein-1a	109905	0.605057	0.0810643
	Rapgef6	Rap guanine nucleotide exchange factor (GEF) 6	192786	-0.636975	0.537967
	Raph1	Ras association (RalGDS/AF-6) and pleckstrin homology domains 1	77300	-0.753427	0.303945
	Rarres1	retinoic acid receptor responder (tazarotene induced) 1	109222	-0.600297	0.503166
	Rasa2	RAS p21 protein activator 2	114713	-0.601545	0.0823988
	Rasal2	RAS protein activator like 2	226525	-0.763388	0.304297
	Rasl11b	RAS-like, family 11, member B	68939	0.730071	0.0271104
	Rassf3	Ras association (RalGDS/AF-6) domain family member 3	192678	0.673912	0.213942
	Rbfa	ribosome binding factor A	68731	-0.774255	0.201052
	Rbm15	RNA binding motif protein 15	229700	-0.716486	0.560715
	Rbm18	RNA binding motif protein 18	67889	-0.606704	0.139829
	Rbm26	RNA binding motif protein 26	74213	-0.657096	0.101776
	Rbm33	RNA binding motif protein 33	381626	-0.759173	0.0838256
	Rbm47	RNA binding motif protein 47	245945	0.674608	0.15674
	Rbms2	RNA binding motif, single stranded interacting protein 2	56516	0.73971	0.117466
	Rbpms	RNA binding protein gene with multiple splicing	19663	0.707582	0.171471
	Rbsn			-0.740083	0.473413
	Rc3h1	RING CCCH (C3H) domains 1	381305	-0.721567	0.215893
	Rcor1	REST corepressor 1	217864	-0.601676	0.0452134
	Rcor3	REST corepressor 3	214742	-0.669687	0.065581
	Rdh16	retinol dehydrogenase 16	19683	-0.679568	0.279842
	Recql	RecQ protein-like	19691	-0.832832	0.504247
	Reep3	receptor accessory protein 3	28193	-0.648838	0.542085
	Rer1	RER1 retention in endoplasmic reticulum 1 homolog (S. cerevisiae)	67830	-0.609821	0.136434
	Rest	RE1-silencing transcription factor	19712	-0.856143	0.136145
	Rfc2	replication factor C (activator 1) 2	19718	-0.692305	0.780399
	Rgs5	regulator of G-protein signaling 5	19737	0.750025	0.0513937
	Rhbdd3	rhomboid domain containing 3	279766	-0.625312	0.47948
	Rhoa	ras homolog gene family, member A	11848	-0.619686	0.0782159
	Ric3	resistance to inhibitors of cholinesterase 3 homolog (C. elegans)	320360	0.809256	0.0342169
	Ric8	resistance to inhibitors of cholinesterase 8 homolog (C. elegans)	101489	-0.688365	0.949459
	Rictor	RPTOR independent companion of MTOR, complex 2	78757	-0.805938	0.274167
	Rif1	Rap1 interacting factor 1 homolog (yeast)	51869	-0.703269	0.0870535
	Rin3	Ras and Rab interactor 3	217835	0.618225	0.082551
	Ring1	ring finger protein 1	19763	-0.782047	0.894426
	Ripply3	ripply3 homolog (zebrafish)	170765	-0.655856	0.155235
	Rlf	rearranged L-myc fusion sequence	109263	-0.70495	0.173222
	Rmdn2			0.686902	0.1824
	Rmnd1	required for meiotic nuclear division 1 homolog (S. cerevisiae)	66084	-0.824014	0.0808046
	Rmnd5a	required for meiotic nuclear division 5 homolog A (S. cerevisiae)	68477	-0.625467	0.520558
	Rnase1	ribonuclease, RNase A family, 1 (pancreatic)	19752	-0.694122	0.472884
	Rnf123	ring finger protein 123	84585	-0.765991	0.0130991
	Rnf19a	ring finger protein 19A	30945	-0.612441	0.0129107
	Rnf24	ring finger protein 24	51902	-0.675399	0.377326
	Rnf26	ring finger protein 26	213211	0.620911	0.0348123
	Rnmtl1	RNA methyltransferase like 1	67390	0.659122	0.906567
	Rock1	Rho-associated coiled-coil containing protein kinase 1	19877	-0.770107	0.555943
	Rogdi	rogdi homolog (Drosophila)	66049	-0.869409	0.0641806
	Rora	RAR-related orphan receptor alpha	19883	-0.647546	0.166049
	RP23-218L17.2			0.648834	0.594422
	RP23-380L19.3			0.77053	0.0606407
	RP23-83P5.5			-0.624867	0.292353
	RP24-161C20.4			-0.692666	0.0262463
	RP24-349N15.4			0.642598	0.025341
	Rpia	ribose 5-phosphate isomerase A	19895	-0.852011	0.3748
	Rpl37rt			-0.76046	0.955667
	Rpn2	ribophorin II	20014	-0.669485	0.131755
	Rpp21	ribonuclease P 21 subunit (human)	67676	-0.764733	0.325404
	Rprd1a	regulation of nuclear pre-mRNA domain containing 1A	225283	-0.695585	0.0773803
	Rps13-ps2			-0.772406	0.605056
	Rps15-ps2	ribosomal protein S15, pseudogene 2	633683	-0.648796	0.225713
	Rreb1	ras responsive element binding protein 1	68750	-0.650934	0.265203
	Rsl24d1	ribosomal L24 domain containing 1	225215	0.648652	0.789214
	Rspry1	ring finger and SPRY domain containing 1	67610	-0.835565	0.194736
	Runx1	runt related transcription factor 1	12394	-0.91219	0.219288
	Rwdd3	RWD domain containing 3	66568	0.64689	0.61056
	Rxrb	retinoid X receptor beta	20182	-0.702279	0.60695
	S100a1	S100 calcium binding protein A1	20193	-0.622306	0.431562
	S1pr1	sphingosine-1-phosphate receptor 1	13609	0.687923	0.126127
	Sall2	sal-like 2 (Drosophila)	50524	-0.67535	0.0804393
	Samd5	sterile alpha motif domain containing 5	320825	-0.811431	0.0482412
	Samd8	sterile alpha motif domain containing 8	67630	-0.69282	0.820121
	Sap30l	SAP30-like	50724	-0.703574	0.685622
	Sash1	SAM and SH3 domain containing 1	70097	-0.679044	0.690244
	Sbf1	SET binding factor 1	77980	-0.799358	0.0383912
	Sbno1	sno, strawberry notch homolog 1 (Drosophila)	243272	-0.61327	0.154441
	Scai	suppressor of cancer cell invasion	320271	-0.6164	0.0533612
	Scand1	SCAN domain-containing 1	19018	-0.644788	0.602182
	Scaper	S phase cyclin A-associated protein in the ER	244891	-0.842272	0.138536
	Scarb1	scavenger receptor class B, member 1	20778	0.778367	0.288005
	Scg3	secretogranin III	20255	0.766763	0.0574306
	Scnm1			-0.628229	0.829667
	Scrn2	secernin 2	217140	-0.645855	0.294941
	Scube2	signal peptide, CUB domain, EGF-like 2	56788	-0.667537	0.133714
	Scyl2	SCY1-like 2 (S. cerevisiae)	213326	-0.741483	0.0103647
	Sde2	SDE2 telomere maintenance homolog (S. pombe)	208768	-0.746331	0.173302
	Sdhaf1	succinate dehydrogenase complex assembly factor 1	68332	-0.752149	0.597539
	Sec13	SEC13 homolog (S. cerevisiae)	110379	0.74156	0.0543125
	Sec16a	SEC16 homolog A (S. cerevisiae)	227648	-0.743256	0.230536
	Sec24a	Sec24 related gene family, member A (S. cerevisiae)	77371	-0.758235	0.717429
	Sec31a	Sec31 homolog A (S. cerevisiae)	69162	-0.620346	0.338954
	Sec61a1	Sec61 alpha 1 subunit (S. cerevisiae)	53421	-0.630588	0.272021
	Sec61a2	Sec61, alpha subunit 2 (S. cerevisiae)	57743	-0.646452	0.155833
	Selenbp2	selenium binding protein 2	20342	-0.644829	0.652545
	Selm	selenoprotein M	114679	-0.656639	0.166548
	Sema4g	sema domain, immunoglobulin domain (Ig), transmembrane domain (TM) and short cytoplasmic domain, (semaphorin) 4G	26456	0.733071	0.051613
	Senp5	SUMO/sentrin specific peptidase 5	320213	-0.706678	0.272971
	Sepw1	selenoprotein W, muscle 1	20364	-0.73685	0.0628086
	Serac1	serine active site containing 1	321007	-0.718365	0.1776
	Serpina3n	serine (or cysteine) peptidase inhibitor, clade A, member 3N	20716	0.631803	0.182998
	Sesn3	sestrin 3	75747	-0.689805	0.0471867
	Setd3	SET domain containing 3	52690	-0.716013	0.0911608
	Setd7	SET domain containing (lysine methyltransferase) 7	73251	-0.720528	0.148989
	Setd8	SET domain containing (lysine methyltransferase) 8	67956	0.635919	0.173742
	Setdb2	SET domain, bifurcated 2	239122	-0.663279	0.479325
	Setx	senataxin	269254	-0.846038	0.366265
	Sf1	splicing factor 1	22668	0.670304	0.149451
	Sft2d2	SFT2 domain containing 2	108735	-0.639439	0.453063
	Sgk3	serum/glucocorticoid regulated kinase 3	170755	-0.668978	0.0532553
	Sh3d19	SH3 domain protein D19	27059	-0.611404	0.0949602
	Sh3glb2	SH3-domain GRB2-like endophilin B2	227700	-0.684184	0.141753
	Sh3tc1	SH3 domain and tetratricopeptide repeats 1	231147	0.779735	0.140604
	Sh3yl1	Sh3 domain YSC-like 1	24057	0.767084	0.331571
	Shc2	SHC (Src homology 2 domain containing) transforming protein 2	216148	0.721286	0.150244
	Shprh	SNF2 histone linker PHD RING helicase	268281	-0.722961	0.178754
	Siah2	seven in absentia 2	20439	0.739104	0.183791
	Sik1	salt inducible kinase 1	17691	0.730991	0.861791
	Sil1	endoplasmic reticulum chaperone SIL1 homolog (S. cerevisiae)	81500	-0.680427	0.0646779
	Sin3b	transcriptional regulator, SIN3B (yeast)	20467	-0.604716	0.345731
	Sipa1l3	signal-induced proliferation-associated 1 like 3	74206	-0.67671	0.0846475
	Sirt7	sirtuin 7 (silent mating type information regulation 2, homolog) 7 (S. cerevisiae)	209011	-0.622387	0.980312
	Skil	SKI-like	20482	-0.654754	0.357831
	Slain2	SLAIN motif family, member 2	75991	-0.721016	0.914654
	Slc15a2	solute carrier family 15 (H+/peptide transporter), member 2	57738	-0.614616	0.521589
	Slc18a2	solute carrier family 18 (vesicular monoamine), member 2	214084	-0.691996	0.51595
	Slc1a4	solute carrier family 1 (glutamate/neutral amino acid transporter), member 4	55963	-0.612981	0.0511772
	Slc1a5	solute carrier family 1 (neutral amino acid transporter), member 5	20514	0.640723	0.143574
	Slc20a1	solute carrier family 20, member 1	20515	-0.824739	0.201487
	Slc22a15	solute carrier family 22 (organic anion/cation transporter), member 15	242126	-0.654995	0.00176963
	Slc22a5	solute carrier family 22 (organic cation transporter), member 5	20520	0.845963	0.880082
	Slc23a3	solute carrier family 23 (nucleobase transporters), member 3	22626	0.68695	0.103646
	Slc25a12	solute carrier family 25 (mitochondrial carrier, Aralar), member 12	78830	-0.60222	0.428106
	Slc25a28	solute carrier family 25, member 28	246696	-0.741726	0.110681
	Slc25a4	solute carrier family 25 (mitochondrial carrier, adenine nucleotide translocator), member 4	11739	-0.677563	0.209701
	Slc26a2	solute carrier family 26 (sulfate transporter), member 2	13521	-0.855165	0.574116
	Slc26a7	solute carrier family 26, member 7	208890	-0.70611	0.378675
	Slc30a4	solute carrier family 30 (zinc transporter), member 4	22785	-0.744673	0.118768
	Slc35b3	solute carrier family 35, member B3	108652	-0.648142	0.624845
	Slc36a1	solute carrier family 36 (proton/amino acid symporter), member 1	215335	-0.665558	0.514194
	Slc36a2	solute carrier family 36 (proton/amino acid symporter), member 2	246049	0.672257	0.159424
	Slc38a10	solute carrier family 38, member 10	72055	0.670459	0.133362
	Slc46a2	solute carrier family 46, member 2	30936	-0.695255	0.254276
	Slc50a1	solute carrier family 50 (sugar transporter), member 1	19729	-0.755593	0.130315
	Slc52a2	solute carrier protein 52, member 2	52710	-0.665659	0.217925
	Slc5a3	solute carrier family 5 (inositol transporters), member 3	53881	0.696758	0.049752
	Slc6a19	solute carrier family 6 (neurotransmitter transporter), member 19	74338	0.668038	0.08521
	Slc6a6	solute carrier family 6 (neurotransmitter transporter, taurine), member 6	21366	-0.686094	0.264034
	Slk	STE20-like kinase	20874	-0.672439	0.302983
	Slmap	sarcolemma associated protein	83997	-0.758742	0.427819
	Smad7	SMAD family member 7	17131	0.600118	0.0753366
	Smarca1	SWI/SNF related, matrix associated, actin dependent regulator of chromatin, subfamily a, member 1	93761	0.677743	0.74047
	Smco4			-0.800497	0.827231
	Smek1	SMEK homolog 1, suppressor of mek1 (Dictyostelium)	68734	0.643478	0.613328
	Smg1	SMG1 homolog, phosphatidylinositol 3-kinase-related kinase (C. elegans)	233789	-0.60097	0.30551
	Smg8	smg-8 homolog, nonsense mediated mRNA decay factor (C. elegans)	74133	-0.776472	0.221527
	Smim11			-0.763077	0.124473
	Smim12			-0.655198	0.0347009
	Smurf2	SMAD specific E3 ubiquitin protein ligase 2	66313	-0.711393	0.117476
	Snai2	snail homolog 2 (Drosophila)	20583	0.680797	0.12217
	Snd1	staphylococcal nuclease and tudor domain containing 1	56463	-0.629671	0.331047
	Snrnp200	small nuclear ribonucleoprotein 200 (U5)	320632	-0.743738	0.411768
	Sntb2	syntrophin, basic 2	20650	-0.755264	0.302076
	Snx1	sorting nexin 1	56440	0.654556	0.0519254
	Snx17	sorting nexin 17	266781	-0.747809	0.29862
	Snx19	sorting nexin 19	102607	-0.635252	0.696826
	Socs4	suppressor of cytokine signaling 4	67296	-0.740115	0.387674
	Sod3	superoxide dismutase 3, extracellular	20657	0.773514	0.0861671
	Son	Son DNA binding protein	20658	-0.657222	0.157713
	Sp1	trans-acting transcription factor 1	20683	-0.621835	0.0477104
	Sp4	trans-acting transcription factor 4	20688	-0.631435	0.723332
	Spag7	sperm associated antigen 7	216873	-0.648818	0.835946
	Spag9	sperm associated antigen 9	70834	-0.735739	0.497491
	Spg11	spastic paraplegia 11	214585	-0.662685	0.246851
	Spin1	spindlin 1	20729	-0.788437	0.0376077
	Spr	sepiapterin reductase	20751	-0.814922	0.342529
	Spred1	sprouty protein with EVH-1 domain 1, related sequence	114715	-0.72088	0.942658
	Spred2	sprouty-related, EVH1 domain containing 2	114716	-0.625391	0.0493598
	Spryd4	SPRY domain containing 4	66701	-0.610572	0.038885
	Sptb			-0.763674	0.203362
	Sptlc2	serine palmitoyltransferase, long chain base subunit 2	20773	0.631446	0.042585
	Sptlc3	serine palmitoyltransferase, long chain base subunit 3	228677	-0.651838	0.128116
	Spty2d1	SPT2, Suppressor of Ty, domain containing 1 (S. cerevisiae)	101685	-0.799827	0.340266
	Sra1	steroid receptor RNA activator 1	24068	-0.655794	0.356064
	Srcap	Snf2-related CREBBP activator protein	100043597	-0.675465	0.151668
	Srek1ip1	splicing regulatory glutamine/lysine-rich protein 1interacting protein 1	67288	-0.929381	0.0354192
	Srprb	signal recognition particle receptor, B subunit	20818	-0.768939	0.924483
	Stag3	stromal antigen 3	50878	-0.765316	0.518326
	Stambp	STAM binding protein	70527	0.684704	0.38365
	Stambpl1	STAM binding protein like 1	76630	0.765148	0.0791434
	Stk11	serine/threonine kinase 11	20869	-0.854401	0.449805
	Stx4a	syntaxin 4A (placental)	20909	-0.697069	0.100969
	Stx6	syntaxin 6	58244	0.604532	0.491294
	Styk1	serine/threonine/tyrosine kinase 1	243659	-0.62096	0.0701451
	Sumf1	sulfatase modifying factor 1	58911	0.609222	0.21892
	Sumf2	sulfatase modifying factor 2	67902	-0.741672	0.179099
	Supt20			-0.64776	0.421979
	Surf1	surfeit gene 1	20930	-0.663605	0.0253261
	Sycp1	synaptonemal complex protein 1	20957	-0.628521	0.168775
	Syf2	SYF2 homolog, RNA splicing factor (S. cerevisiae)	68592	-0.602849	0.07903
	Syne2	synaptic nuclear envelope 2	319565	-0.801771	0.117379
	Syngap1	synaptic Ras GTPase activating protein 1 homolog (rat)	240057	-0.713728	0.0394926
	Syngr1	synaptogyrin 1	20972	-0.699362	0.41491
	Syngr2	synaptogyrin 2	20973	-0.63339	0.965535
	Synpo2	synaptopodin 2	118449	0.782118	0.108524
	Synrg	synergin, gamma	217030	-0.721292	0.457962
	Taf1	TAF1 RNA polymerase II, TATA box binding protein (TBP)-associated factor	270627	-0.654102	0.151287
	Taf4a	TAF4A RNA polymerase II, TATA box binding protein (TBP)-associated factor	228980	-0.753577	0.226997
	Taf8	TAF8 RNA polymerase II, TATA box binding protein (TBP)-associated factorq	63856	-0.70051	0.17198
	Tagap1	T cell activation GTPase activating protein 1	380608	0.639629	0.31639
	Tal1	T cell acute lymphocytic leukemia 1	21349	0.62172	0.0555107
	Tanc2	tetratricopeptide repeat, ankyrin repeat and coiled-coil containing 2	77097	-0.734547	0.143649
	Taok1	TAO kinase 1	216965	-0.652197	0.973447
	Tardbp	TAR DNA binding protein	230908	0.664183	0.180818
	Tarsl2	threonyl-tRNA synthetase-like 2	272396	0.723877	0.079574
	Taz	tafazzin	66826	-0.702149	0.921878
	Tbc1d17	TBC1 domain family, member 17	233204	-0.627992	0.294184
	Tbc1d8b	TBC1 domain family, member 8B	245638	-0.644035	0.292182
	Tbck	TBC1 domain containing kinase	271981	-0.835345	0.831715
	Tbx1	T-box 1	21380	0.725974	0.0133933
	Tcf12	transcription factor 12	21406	-0.696474	0.0668897
	Tctn3	tectonic family member 3	67590	-0.659535	0.154185
	Tead1	TEA domain family member 1	21676	-0.722789	0.842317
	Tet3	tet methylcytosine dioxygenase 3	194388	-0.654067	0.0670029
	Tex9	testis expressed gene 9	21778	-0.638782	0.0585761
	Tfap2c	transcription factor AP-2, gamma	21420	0.806772	0.12424
	Thoc2	THO complex 2	331401	-0.740698	0.264926
	Thra	thyroid hormone receptor alpha	21833	-0.644921	0.874726
	Tiam1	T cell lymphoma invasion and metastasis 1	21844	-0.642207	0.0907545
	Ticam1	toll-like receptor adaptor molecule 1	106759	0.871344	0.0158126
	Timm10	translocase of inner mitochondrial membrane 10 homolog (yeast)	30059	-0.614883	0.312696
	Timp3	tissue inhibitor of metalloproteinase 3	21859	-0.738809	0.165672
	Tirap	toll-interleukin 1 receptor (TIR) domain-containing adaptor protein	117149	-0.657567	0.893316
	Tjp1	tight junction protein 1	21872	-0.670135	0.0795488
	Tlk1	tousled-like kinase 1	228012	-0.636262	0.231709
	Tm2d2	TM2 domain containing 2	69742	-0.725959	0.434889
	Tmbim6	transmembrane BAX inhibitor motif containing 6	110213	-0.84722	0.237961
	Tmc6	transmembrane channel-like gene family 6	217353	0.753427	0.473633
	Tmed1	transmembrane emp24 domain containing 1	17083	-0.663053	0.241061
	Tmed3	transmembrane emp24 domain containing 3	66111	-0.702723	0.0103431
	Tmeff2	transmembrane protein with EGF-like and two follistatin-like domains 2	56363	0.70919	0.240653
	Tmem11	transmembrane protein 11	216821	-0.769962	0.253854
	Tmem115	transmembrane protein 115	56395	0.61807	0.177129
	Tmem139	transmembrane protein 139	109218	0.744833	0.10386
	Tmem147	transmembrane protein 147	69804	-0.613547	0.974511
	Tmem14c	transmembrane protein 14C	66154	-0.735894	0.239541
	Tmem161a	transmembrane protein 161A	234371	-0.881867	0.826916
	Tmem184a	transmembrane protein 184a	231832	0.693113	0.235146
	Tmem192	transmembrane protein 192	73067	-0.779122	0.187651
	Tmem205	transmembrane protein 205	235043	-0.862167	0.0632437
	Tmem242	transmembrane protein 242	70544	-0.634001	0.293245
	Tmem245	transmembrane protein 245	242474	-0.748455	0.185029
	Tmem251	transmembrane protein 251	320351	-0.680728	0.224329
	Tmem258			-0.838787	0.726955
	Tmem39b	transmembrane protein 39b	230770	-0.64525	0.699226
	Tmem42	transmembrane protein 42	66079	-0.761829	0.248413
	Tmem5	transmembrane protein 5	216395	0.68	0.0853693
	Tmem50a	transmembrane protein 50A	71817	-0.648323	0.0557352
	Tmf1	TATA element modulatory factor 1	232286	-0.771064	0.823522
	Tmtc3	transmembrane and tetratricopeptide repeat containing 3	237500	-0.725508	0.0741265
	Tmx3	thioredoxin-related transmembrane protein 3	67988	-0.772173	0.723887
	Tnks	tankyrase, TRF1-interacting ankyrin-related ADP-ribose polymerase	21951	-0.663045	0.297459
	Tnks2	tankyrase, TRF1-interacting ankyrin-related ADP-ribose polymerase 2	74493	-0.820256	0.0385458
	Tnpo1	transportin 1	238799	-0.677547	0.338579
	Tnpo3	transportin 3	320938	-0.742764	0.218182
	Tor2a	torsin family 2, member A	30933	-0.706353	0.269736
	Tox4	TOX high mobility group box family member 4	268741	-0.787682	0.155132
	Tpd52l2	tumor protein D52-like 2	66314	-0.714441	0.0283778
	Tpgs1			-0.625722	0.480549
	Tpm3	tropomyosin 3, gamma	59069	0.732984	0.253
	Tpp2	tripeptidyl peptidase II	22019	-0.660541	0.310766
	Tradd	TNFRSF1A-associated via death domain	71609	-0.671023	0.41147
	Traf3	TNF receptor-associated factor 3	22031	-0.618117	0.154515
	Trak2	trafficking protein, kinesin binding 2	70827	-0.762101	0.785476
	Trappc2l	trafficking protein particle complex 2-like	59005	-0.797802	0.0385851
	Trappc3	trafficking protein particle complex 3	27096	-0.73883	0.51295
	Trappc8	trafficking protein particle complex 8	75964	-0.758389	0.422582
	Trim23	tripartite motif-containing 23	81003	-0.705693	0.61953
	Trim33	tripartite motif-containing 33	94093	-0.721001	0.150921
	Trim41	tripartite motif-containing 41	211007	-0.61284	0.468929
	Trim67	tripartite motif-containing 67	330863	0.60475	0.889656
	Trim68	tripartite motif-containing 68	101700	0.64196	0.0678721
	Trim72	tripartite motif-containing 72	434246	-0.702698	0.201173
	Trio	triple functional domain (PTPRF interacting)	223435	-0.796548	0.124786
	Trmt61b	tRNA methyltransferase 61 homolog B (S. cerevisiae)	68789	-0.608984	0.13834
	Trmu	tRNA 5-methylaminomethyl-2-thiouridylate methyltransferase	72026	-0.670786	0.937319
	Trove2	TROVE domain family, member 2	20822	-0.719234	0.226645
	Trp53bp1	transformation related protein 53 binding protein 1	27223	-0.647953	0.100817
	Trp73	transformation related protein 73	22062	0.686893	0.189122
	Trpm7	transient receptor potential cation channel, subfamily M, member 7	58800	-0.661605	0.365139
	Trrap	transformation/transcription domain-associated protein	100683	-0.677553	0.190845
	Tsc22d2	TSC22 domain family, member 2	72033	-0.646803	0.27138
	Tspan4	tetraspanin 4	64540	0.623109	0.0717974
	Tspyl2	TSPY-like 2	52808	-0.629582	0.576684
	Tssc4	tumor-suppressing subchromosomal transferable fragment 4	56844	-0.872984	0.608626
	Ttbk2	tau tubulin kinase 2	140810	-0.660927	0.149626
	Ttc33	tetratricopeptide repeat domain 33	67515	-0.838749	0.060817
	Ttc37	tetratricopeptide repeat domain 37	218343	-0.639931	0.190636
	Ttyh1	tweety homolog 1 (Drosophila)	57776	-0.710154	0.807542
	Tubgcp5	tubulin, gamma complex associated protein 5	233276	-0.640555	0.379531
	Tulp4	tubby like protein 4	68842	-0.742066	0.133078
	Tusc5	tumor suppressor candidate 5	237858	0.630248	0.0574588
	Txndc15	thioredoxin domain containing 15	69672	-0.695778	0.0426534
	Txnrd2	thioredoxin reductase 2	26462	0.660115	0.642357
	Txnrd3	thioredoxin reductase 3	232223	-0.676114	0.766539
	Uap1	UDP-N-acetylglucosamine pyrophosphorylase 1	107652	0.620989	0.104985
	Ubc	ubiquitin C	22190	-0.841139	0.619873
	Ube2g2	ubiquitin-conjugating enzyme E2G 2	22213	-0.818917	0.297564
	Ube2i	ubiquitin-conjugating enzyme E2I	22196	-0.617808	0.131582
	Ube2v2	ubiquitin-conjugating enzyme E2 variant 2	70620	0.668282	0.918369
	Ube3a	ubiquitin protein ligase E3A	22215	-0.761895	0.89653
	Ubfd1	ubiquitin family domain containing 1	28018	-0.758148	0.058522
	Ubn2	ubinuclein 2	320538	-0.638772	0.095761
	Ubr3	ubiquitin protein ligase E3 component n-recognin 3	68795	-0.831466	0.496667
	Ubr5	ubiquitin protein ligase E3 component n-recognin 5	70790	-0.732643	0.196209
	Ubxn2a	UBX domain protein 2A	217379	-0.674215	0.141541
	Ubxn6	UBX domain protein 6	66530	-0.790327	0.112567
	Ubxn7	UBX domain protein 7	224111	-0.818835	0.124962
	Uevld	UEV and lactate/malate dehyrogenase domains	54122	-0.762939	0.148112
	Ufl1	UFM1 specific ligase 1	67490	-0.777554	0.217926
	Uhmk1	U2AF homology motif (UHM) kinase 1	16589	-0.665518	0.208077
	Uhrf1bp1l	UHRF1 (ICBP90) binding protein 1-like	75089	-0.736264	0.495724
	Unc119	unc-119 homolog (C. elegans)	22248	-0.742101	0.605185
	Uqcc3			-0.653427	0.10961
	Urod	uroporphyrinogen decarboxylase	22275	-0.630645	0.162922
	Usf2	upstream transcription factor 2	22282	-0.613543	0.126479
	Uso1	USO1 homolog, vesicle docking protein (yeast)	56041	-0.761698	0.285316
	Usp31	ubiquitin specific peptidase 31	76179	-0.714852	0.0999089
	Usp32	ubiquitin specific peptidase 32	237898	-0.77124	0.234535
	Usp34	ubiquitin specific peptidase 34	17847	-0.746653	0.184835
	Usp42	ubiquitin specific peptidase 42	76800	-0.791959	0.400155
	Usp45	ubiquitin specific petidase 45	77593	-0.674081	0.221876
	Usp53	ubiquitin specific peptidase 53	99526	-0.71008	0.331029
	Usp9x	ubiquitin specific peptidase 9, X chromosome	22284	-0.689684	0.353203
	Vapa	vesicle-associated membrane protein, associated protein A	30960	0.658071	0.090595
	Vcpkmt			0.61882	0.903456
	Vdac2	voltage-dependent anion channel 2	22334	-0.794422	0.216117
	Vegfa	vascular endothelial growth factor A	22339	0.619982	0.234028
	Vezf1	vascular endothelial zinc finger 1	22344	-0.854471	0.306454
	Vimp			-0.673568	0.0360658
	Vipr1	vasoactive intestinal peptide receptor 1	22354	0.741527	0.189954
	Vps13a	vacuolar protein sorting 13A (yeast)	271564	-0.674998	0.258546
	Vps13b	vacuolar protein sorting 13B (yeast)	666173	-0.804103	0.252275
	Vps4a	vacuolar protein sorting 4a (yeast)	116733	-0.712693	0.619557
	Wars2	tryptophanyl tRNA synthetase 2 (mitochondrial)	70560	-0.601528	0.953441
	Wash1			-0.665674	0.263152
	Wbp11	WW domain binding protein 11	60321	-0.687871	0.113769
	Wdr11	WD repeat domain 11	207425	-0.696838	0.142787
	Wdr19	WD repeat domain 19	213081	-0.662299	0.0744313
	Wdr44	WD repeat domain 44	72404	-0.685942	0.964479
	Wdr61	WD repeat domain 61	66317	0.714713	0.982886
	WI1-1010L24.1			-0.896137	0.271848
	Wnt11	wingless-related MMTV integration site 11	22411	0.612877	0.0424417
	Xirp2	xin actin-binding repeat containing 2	241431	-0.675336	0.731051
	Xist	inactive X specific transcripts	213742	-0.700736	0.326546
	Xpnpep3	X-prolyl aminopeptidase (aminopeptidase P) 3, putative	321003	-0.690396	0.426204
	Xpo4	exportin 4	57258	-0.692129	0.167775
	Xpo5	exportin 5	72322	-0.69413	0.0954123
	Xpr1	xenotropic and polytropic retrovirus receptor 1	19775	-0.825201	0.561591
	Xrcc1	X-ray repair complementing defective repair in Chinese hamster cells 1	22594	-0.750425	0.152231
	Xrn1	5'-3' exoribonuclease 1	24127	-0.69254	0.287434
	Ykt6	YKT6 homolog (S. Cerevisiae)	56418	-0.739339	0.396057
	Ypel5	yippee-like 5 (Drosophila)	383295	-0.747796	0.562792
	Ythdc2	YTH domain containing 2	240255	-0.779678	0.0560119
	Zbed3	zinc finger, BED domain containing 3	72114	0.681734	0.180825
	Zbtb1	zinc finger and BTB domain containing 1	268564	-0.673091	0.228191
	Zbtb22	zinc finger and BTB domain containing 22	81630	0.67758	0.958434
	Zbtb33	zinc finger and BTB domain containing 33	56805	-0.79132	0.116687
	Zbtb39	zinc finger and BTB domain containing 39	320080	-0.739005	0.0974133
	Zbtb41	zinc finger and BTB domain containing 41 homolog	226470	-0.650617	0.910275
	Zbtb43	zinc finger and BTB domain containing 43	71834	-0.745149	0.964681
	Zbtb45	zinc finger and BTB domain containing 45	232879	-0.698217	0.336846
	Zc3h10	zinc finger CCCH type containing 10	103284	0.78112	0.0847586
	Zc3h13	zinc finger CCCH type containing 13	67302	-0.660301	0.173584
	Zcchc24	zinc finger, CCHC domain containing 24	71918	0.638187	0.155627
	Zcchc6	zinc finger, CCHC domain containing 6	214290	-0.742106	0.556212
	Zdhhc23	zinc finger, DHHC domain containing 23	332175	-0.65345	0.902841
	Zdhhc3	zinc finger, DHHC domain containing 3	69035	-0.72428	0.831286
	Zfp141	zinc finger protein 141	434178	-0.666237	0.134622
	Zfp142	zinc finger protein 142	77264	-0.695433	0.117088
	Zfp148	zinc finger protein 148	22661	-0.765531	0.202609
	Zfp26	zinc finger protein 26	22688	-0.804507	0.183988
	Zfp281	zinc finger protein 281	226442	-0.719476	0.473995
	Zfp292	zinc finger protein 292	30046	-0.764157	0.297089
	Zfp296	zinc finger protein 296	63872	0.612139	0.356709
	Zfp319	zinc finger protein 319	79233	-0.887287	0.905708
	Zfp334	zinc finger protein 334	228876	-0.600853	0.102587
	Zfp335	zinc finger protein 335	329559	-0.631261	0.128118
	Zfp369	zinc finger protein 369	170936	-0.671769	0.124786
	Zfp36l1	zinc finger protein 36, C3H type-like 1	12192	-0.628971	0.447228
	Zfp398	zinc finger protein 398	272347	-0.652641	0.200206
	Zfp407	zinc finger protein 407	240476	-0.895625	0.128294
	Zfp442	zinc finger protein 442	668923	-0.637068	0.494405
	Zfp445	zinc finger protein 445	235682	-0.794775	0.20291
	Zfp451	zinc finger protein 451	98403	-0.693248	0.398184
	Zfp455	zinc finger protein 455	218311	0.630932	0.864014
	Zfp458	zinc finger protein 458	238690	-0.756279	0.740857
	Zfp507	zinc finger protein 507	668501	-0.810322	0.141374
	Zfp51	zinc finger protein 51	22709	-0.727775	0.147861
	Zfp524	zinc finger protein 524	66056	-0.74613	0.367346
	Zfp532	zinc finger protein 532	328977	-0.649316	0.0180251
	Zfp568	zinc finger protein 568	243905	-0.637148	0.40277
	Zfp580	zinc finger protein 580	68992	-0.839614	0.461269
	Zfp62	zinc finger protein 62	22720	-0.772109	0.332893
	Zfp644	zinc finger protein 644	52397	-0.615517	0.337862
	Zfp677	zinc finger protein 677	210503	-0.676159	0.933255
	Zfp704	zinc finger protein 704	170753	-0.821665	0.284685
	Zfp729b			-0.763767	0.751417
	Zfp750	zinc finger protein 750	319530	0.603017	0.0788933
	Zfp768	zinc finger protein 768	233890	0.719644	0.170306
	Zfp81	zinc finger protein 81	224694	-0.676665	0.517713
	Zfp84	zinc finger protein 84	74352	-0.681864	0.219939
	Zfp866	zinc finger protein 866	330788	-0.782489	0.150071
	Zfp871	zinc finger protein 871	208292	-0.639745	0.246881
	Zfr	zinc finger RNA binding protein	22763	-0.765199	0.510592
	Zkscan1	zinc finger with KRAB and SCAN domains 1	74570	-0.793176	0.121967
	Zkscan6	zinc finger with KRAB and SCAN domains 6	52712	-0.687663	0.977231
	Zkscan8			-0.73959	0.268727
	Zmym2	zinc finger, MYM-type 2	76007	-0.720519	0.0657537
	Zmym6	zinc finger, MYM-type 6	100177	-0.796411	0.81937
	Znhit1	zinc finger, HIT domain containing 1	70103	-0.670586	0.629952
	Znrf2	zinc and ring finger 2	387524	-0.609786	0.185798
	Zscan22	zinc finger and SCAN domain containing 22	232878	-0.632698	0.0304852
	Zswim8			-0.760303	0.106588
	Zzef1	zinc finger, ZZ-type with EF hand domain 1	195018	-0.779498	0.272951
	Kdiff - Differential co-expression
