# Supplementary material for: RNA-Seq transcriptome analysis shows anti-tumor actions of melatonin in a breast cancer xenograft model
Source: Sci Rep. 2019 Jan 30;9:966. doi: 10.1038/s41598-018-37413-w (PMC6353949; doi:10.1038/s41598-018-37413-w)
Supplement: Supplementary file 7 — Supplementary Table S6 [file 41598_2018_37413_MOESM7_ESM.xlsx]

## Sheet: Sheet1
	Supplementary Table 6. Co-expressed genes modules altered by melatonin treatment in human tumors cells (MDA-MB-231)
	GeneID	Gene Name	EntrezGene	MMblue	MMbrown	MMpink	MMyellow	MMmagenta	MMblack	MMturquoise	MMgreen	MMred	MMgrey	Modules	kWithin
	ACADM	acyl-CoA dehydrogenase, C-4 to C-12 straight chain	34	-0.110961	-0.101471	0.255108	-0.1913	0.101981	0.844972	0.295673	0.476402	0.520494	-0.00107891	black	9.47071
	AKIRIN2	akirin 2	55122	-0.141638	0.167881	-0.270188	-0.0877207	-0.0570186	-0.63475	-0.269183	-0.228548	0.0440692	0.944999	black	5.26784
	ARHGAP18	Rho GTPase activating protein 18	93663	-0.518542	-0.646009	-0.237434	-0.602909	0.221802	0.968452	0.806168	0.8112	0.746715	-0.393299	black	24.6716
	ARHGEF16	Rho guanine nucleotide exchange factor (GEF) 16	27237	0.34774	0.410363	0.112467	0.529972	-0.427274	-0.949167	-0.657072	-0.629496	-0.680544	0.175102	black	18.9172
	ARNT	aryl hydrocarbon receptor nuclear translocator	405	-0.781682	-0.796501	-0.51295	-0.826202	0.188278	0.824739	0.904758	0.924324	0.953248	-0.0531404	black	12.0194
	ARRDC1	arrestin domain containing 1	92714	0.514871	0.658276	0.305065	0.640869	-0.338927	-0.9337	-0.83692	-0.766466	-0.714769	0.423494	black	19.2153
	C2orf68	chromosome 2 open reading frame 68	388969	-0.106505	-0.237093	0.210521	-0.22169	0.196314	0.973778	0.451226	0.527824	0.461873	-0.410891	black	18.2981
	C4A	complement component 4A (Rodgers blood group)	720	0.571538	0.673041	0.195627	0.558964	0.0205526	-0.944543	-0.76602	-0.888732	-0.788802	0.346134	black	21.5848
	CARD8-AS1			-0.216383	0.055153	-0.324052	-0.0638672	-0.276939	-0.720472	-0.249214	-0.166225	0.0135022	0.808913	black	7.23973
	CDC40	cell division cycle 40 homolog (S. cerevisiae)	51362	-0.542617	-0.649383	-0.213203	-0.589253	0.124848	0.969424	0.786887	0.848668	0.78004	-0.344357	black	25.6076
	CIAO1	cytosolic iron-sulfur protein assembly 1	9391	-0.605167	-0.73438	-0.288971	-0.624001	0.0771713	0.935497	0.83847	0.888525	0.784979	-0.414678	black	20.429
	CLEC18A	C-type lectin domain family 18, member A	348174	0.274769	0.337423	-0.0921213	0.35107	-0.126605	-0.966508	-0.52374	-0.653443	-0.632709	0.216232	black	20.8956
	CSAG4	CSAG family, member 4 (pseudogene)	574089	0.472004	0.607425	0.0885681	0.456537	0.0504872	-0.960375	-0.703095	-0.835524	-0.697687	0.452596	black	20.9541
	DEK	DEK oncogene	7913	-0.334689	-0.455924	0.0607662	-0.347763	-0.0164612	0.980346	0.587569	0.739445	0.626428	-0.408692	black	22.3404
	EFCAB7	EF-hand calcium binding domain 7	84455	0.240666	0.0850133	0.575706	0.184371	-0.0189859	0.818876	0.0868034	0.254611	0.116222	-0.509316	black	6.59558
	FKBP5	FK506 binding protein 5	2289	-0.633316	-0.72834	-0.262613	-0.605232	-0.0421042	0.916749	0.802453	0.922927	0.822432	-0.327583	black	18.6672
	FLJ44511	uncharacterized LOC441307	441307	-0.0348089	0.226428	-0.251421	0.0556011	-0.138415	-0.844121	-0.388777	-0.386568	-0.181355	0.800807	black	10.6482
	FOS	FBJ murine osteosarcoma viral oncogene homolog	2353	-0.185454	0.0910741	-0.443439	-0.184394	0.113348	-0.721637	-0.182734	-0.276105	0.00422236	0.87444	black	6.25198
	GBAP1	glucosidase, beta, acid pseudogene 1	2630	0.0691381	0.146488	-0.399432	-0.00552428	0.297869	-0.819998	-0.222112	-0.530481	-0.393744	0.310061	black	7.13525
	HBS1L	HBS1-like (S. cerevisiae)	10767	-0.0829016	-0.261847	0.0254776	-0.321445	0.539914	0.873072	0.531977	0.388247	0.358524	-0.504434	black	10.752
	KIAA0513	KIAA0513	9764	0.0573834	-0.126851	0.365714	-0.0324821	0.105448	0.919737	0.318252	0.409361	0.271819	-0.580941	black	12.445
	L3MBTL3	l(3)mbt-like 3 (Drosophila)	84456	-0.190301	0.0621569	-0.192618	0.0389821	-0.492192	-0.660832	-0.297395	-0.105452	0.00471238	0.720808	black	4.88296
	LACTB	lactamase, beta	114294	0.137804	0.193318	0.414755	-0.00124616	0.212752	0.669436	0.0371145	0.184188	0.30178	0.156137	black	3.36082
	LGI4	leucine-rich repeat LGI family, member 4	163175	0.433118	0.548877	0.12802	0.526473	-0.2177	-0.991222	-0.728032	-0.761984	-0.7097	0.361279	black	26.9993
	MAP4K3	mitogen-activated protein kinase kinase kinase kinase 3	8491	-0.598422	-0.667057	-0.31778	-0.690096	0.255841	0.940795	0.83154	0.841646	0.840276	-0.212028	black	23.1034
	MTHFD2	methylenetetrahydrofolate dehydrogenase (NADP+ dependent) 2, methenyltetrahydrofolate cyclohydrolase	10797	-0.512736	-0.535933	-0.157485	-0.568936	0.133353	0.934441	0.691434	0.801367	0.815406	-0.0939421	black	21.1866
	MUTYH	mutY homolog (E. coli)	4595	0.559228	0.617508	0.195151	0.587042	-0.0744031	-0.948789	-0.746681	-0.857452	-0.822636	0.205901	black	23.6164
	NAPSA	napsin A aspartic peptidase	9476	0.470684	0.53757	0.0362574	0.427124	0.13105	-0.924653	-0.621349	-0.829163	-0.737228	0.258044	black	17.7268
	NARS	asparaginyl-tRNA synthetase	4677	-0.602487	-0.645101	-0.405371	-0.759563	0.433589	0.88528	0.847118	0.775122	0.841326	-0.1087	black	15.5003
	NPIPA1			0.0712387	0.300552	-0.019346	0.276188	-0.464471	-0.828284	-0.532416	-0.378558	-0.281463	0.661476	black	9.49538
	PAPSS1	3'-phosphoadenosine 5'-phosphosulfate synthase 1	9061	-0.276234	-0.492959	0.0237494	-0.315774	0.0608542	0.943394	0.622486	0.670131	0.484516	-0.680519	black	15.8967
	PGM2L1	phosphoglucomutase 2-like 1	283209	-0.328841	-0.493482	-0.0949073	-0.468614	0.324714	0.972029	0.699061	0.658649	0.587038	-0.492453	black	21.6254
	PPP4R1	protein phosphatase 4, regulatory subunit 1	9989	-0.531305	-0.67343	-0.286314	-0.628778	0.265621	0.947213	0.83468	0.80108	0.732617	-0.429795	black	21.2872
	RIOK1	RIO kinase 1 (yeast)	83732	0.202394	0.278338	0.441254	0.0462496	0.250256	0.590749	-0.041549	0.0891707	0.235677	0.224965	black	2.22768
	RIOK3	RIO kinase 3 (yeast)	8780	0.139707	-0.0787868	0.5089	0.191161	-0.258663	0.775025	0.152498	0.362807	0.102865	-0.723572	black	5.57742
	RP11-308D16.2			-0.17918	0.114219	-0.353109	-0.118408	-0.0516947	-0.701966	-0.23788	-0.235334	0.0213813	0.901806	black	6.93913
	RP11-504P24.8			0.213882	0.316448	-0.150454	0.286869	-0.106776	-0.981159	-0.500726	-0.625266	-0.562575	0.338648	black	21.1977
	RP11-62F24.2			0.598368	0.623352	0.277407	0.665974	-0.188009	-0.920861	-0.776651	-0.843239	-0.867099	0.0904123	black	20.7609
	RP11-676J12.4			0.423924	0.480153	0.0396679	0.46191	-0.063683	-0.962599	-0.629779	-0.770684	-0.737951	0.203489	black	23.152
	RP4-806M20.4			0.419954	0.520023	0.205683	0.592441	-0.425906	-0.954695	-0.748533	-0.686771	-0.70013	0.285789	black	21.0586
	RP5-1039K5.12			-0.0138621	0.204751	-0.119343	0.201516	-0.466474	-0.838368	-0.454107	-0.321969	-0.237405	0.630983	black	9.7502
	RP5-821D11.7			0.168344	0.430795	-0.00710304	0.265439	-0.208809	-0.843277	-0.580662	-0.51451	-0.321503	0.79283	black	9.76998
	RPP14	ribonuclease P/MRP 14kDa subunit	11102	-0.457733	-0.562075	-0.194943	-0.586077	0.316796	0.97528	0.761448	0.748466	0.730677	-0.313355	black	25.1017
	SLC39A6	solute carrier family 39 (zinc transporter), member 6	25800	-0.438564	-0.480243	-0.0854417	-0.510301	0.154508	0.958338	0.652724	0.757511	0.760626	-0.148079	black	23.0288
	SLU7	SLU7 splicing factor homolog (S. cerevisiae)	10569	-0.305649	-0.365464	0.0387083	-0.402636	0.18788	0.970755	0.564094	0.663556	0.659993	-0.19967	black	21.9102
	SMC3	structural maintenance of chromosomes 3	9126	-0.601223	-0.728407	-0.274027	-0.612103	0.0545942	0.937074	0.828263	0.891382	0.784379	-0.411741	black	20.5509
	TBC1D15	TBC1 domain family, member 15	64786	-0.222694	-0.103689	-0.620098	-0.237053	0.197935	-0.763583	-0.0174511	-0.27668	-0.128817	0.42095	black	5.00997
	TEFM	transcription elongation factor, mitochondrial	79736	-0.491905	-0.513554	-0.0687827	-0.469853	-0.0731218	0.901678	0.614023	0.81616	0.781229	-0.114881	black	16.4263
	TFR2	transferrin receptor 2	7036	0.13339	0.227339	0.092555	0.438841	-0.726317	-0.798833	-0.539843	-0.338561	-0.434224	0.223575	black	5.367
	TMEM192	transmembrane protein 192	201931	-0.277038	-0.434055	0.00543236	-0.393086	0.244306	0.991866	0.633209	0.649132	0.5665	-0.481978	black	23.3722
	TMEM243			0.0986866	0.168949	-0.320242	0.115415	0.0643697	-0.904246	-0.318169	-0.540809	-0.468536	0.262549	black	12.7954
	TOB2P1	transducer of ERBB2, 2 pseudogene 1	222699	-0.555601	-0.56274	-0.270191	-0.667199	0.291913	0.90735	0.749238	0.781593	0.848607	-0.0236983	black	18.0646
	TROAP	trophinin associated protein (tastin)	10024	0.182333	0.292591	-0.081886	0.347736	-0.344723	-0.973091	-0.537098	-0.546486	-0.534913	0.330298	black	19.1833
	UNC13C	unc-13 homolog C (C. elegans)	440279	-0.5228	-0.6722	-0.288956	-0.625032	0.278186	0.941332	0.834873	0.789913	0.71758	-0.449517	black	20.1685
	USP16	ubiquitin specific peptidase 16	10600	-0.421978	-0.562034	-0.13034	-0.514493	0.217332	0.988316	0.736532	0.754698	0.679077	-0.433355	black	25.738
	XPNPEP3	X-prolyl aminopeptidase (aminopeptidase P) 3, putative	63929	0.219637	0.363509	-0.205709	0.187062	0.155707	-0.938697	-0.463071	-0.670027	-0.502767	0.493185	black	14.8481
	YEATS4	YEATS domain containing 4	8089	-0.064831	0.0719411	0.33549	0.0151136	-0.290435	0.449265	-0.0250864	0.323537	0.389722	0.345087	black	1.06869
	ZBTB26	zinc finger and BTB domain containing 26	57684	-0.241643	0.0399832	-0.45312	-0.200533	0.0182425	-0.701731	-0.157977	-0.205586	0.0556868	0.876738	black	6.51506
	ZDHHC13	zinc finger, DHHC-type containing 13	54503	-0.553693	-0.638643	-0.269385	-0.64921	0.254268	0.959399	0.809528	0.820904	0.804528	-0.262096	black	24.9087
	ZNF14	zinc finger protein 14	7561	-0.207653	-0.140462	0.187111	-0.230211	-0.0204874	0.752948	0.283456	0.52164	0.588333	0.159912	black	6.03257
	ZNF326	zinc finger protein 326	284695	-0.579485	-0.63748	-0.231734	-0.618865	0.110392	0.946663	0.772262	0.862703	0.836534	-0.20001	black	23.7728
	ZNF611	zinc finger protein 611	81856	-0.178325	-0.351426	0.0393154	-0.34591	0.362596	0.959725	0.583696	0.538106	0.470215	-0.513681	black	18.2742
	AC007040.11			-0.051289	0.0224676	-0.461843	-0.390779	0.922069	-0.169938	0.179388	-0.259864	0.0328013	0.348662	magenta	9.48493
	ACSF3	acyl-CoA synthetase family member 3	197322	0.184235	0.220438	0.402083	0.55094	-0.956098	-0.394258	-0.508351	-0.116981	-0.317603	0.000722501	magenta	10.8923
	AGPAT6	1-acylglycerol-3-phosphate O-acyltransferase 6 (lysophosphatidic acid acyltransferase, zeta)	137964	0.227693	0.240376	-0.236067	-0.106246	0.866156	-0.293806	-0.0526445	-0.501881	-0.278291	0.163456	magenta	8.60445
	AL109763.2			0.107217	0.229711	-0.358258	-0.173121	0.767511	-0.4835	-0.0999354	-0.498028	-0.197653	0.487436	magenta	5.66463
	AMPD2	adenosine monophosphate deaminase 2	271	0.26722	0.0547262	0.418807	0.543023	-0.742992	-0.094541	-0.269634	-0.0536362	-0.43608	-0.72545	magenta	4.57518
	ANKRD16	ankyrin repeat domain 16	54522	-0.142252	-0.0492422	0.157051	0.236109	-0.938598	-0.232704	-0.23382	0.186393	0.0410174	0.166842	magenta	10.2591
	ANXA7	annexin A7	310	-0.4594	-0.377973	-0.0929854	-0.099367	-0.849208	0.0318633	0.125637	0.524045	0.387202	0.134094	magenta	6.24357
	ATP6V1B2	ATPase, H+ transporting, lysosomal 56/58kDa, V1 subunit B2	526	-0.173396	0.00304481	-0.384563	-0.495803	0.849237	0.0859387	0.241802	-0.0378822	0.337367	0.631791	magenta	7.22571
	C11orf54	chromosome 11 open reading frame 54	28970	-0.275679	-0.12317	-0.393185	-0.589305	0.822554	0.297114	0.386735	0.14777	0.49457	0.547552	magenta	7.68433
	C1orf159	chromosome 1 open reading frame 159	54991	-0.0801176	0.0419034	0.0601308	0.281813	-0.866336	-0.542529	-0.358369	-0.0305649	-0.133641	0.277678	magenta	6.05779
	C2orf42	chromosome 2 open reading frame 42	54980	0.079007	0.115526	-0.34446	-0.277319	0.937605	-0.159423	0.102884	-0.347384	-0.0842328	0.238222	magenta	10.71
	C3orf67	chromosome 3 open reading frame 67	200844	0.101079	-0.0507152	-0.274308	-0.181031	0.745711	-0.0130558	0.213236	-0.231983	-0.194619	-0.353166	magenta	5.16148
	CCT5	chaperonin containing TCP1, subunit 5 (epsilon)	22948	-0.188604	-0.140658	-0.432678	-0.559143	0.973862	0.262703	0.423133	0.0436918	0.327773	0.258028	magenta	12.3382
	DET1	de-etiolated homolog 1 (Arabidopsis)	55070	-0.0970888	-0.158681	-0.407145	-0.45699	0.949174	0.2146	0.412862	-0.0307348	0.142776	-0.0686	magenta	10.3293
	EEF1A1P13	eukaryotic translation elongation factor 1 alpha 1 pseudogene 13	133283	-0.116826	-0.0821052	0.119096	0.281704	-0.972237	-0.330705	-0.240155	0.13175	-0.0789399	-0.00562476	magenta	10.7316
	ERLIN1	ER lipid raft associated 1	10613	-0.316865	-0.169918	-0.430235	-0.626509	0.820709	0.315429	0.42973	0.186948	0.527433	0.530338	magenta	7.63612
	FST	follistatin	10468	0.1955	0.135326	0.358558	0.560119	-0.93761	-0.388237	-0.437742	-0.11825	-0.406944	-0.283119	magenta	11.6054
	GBGT1	globoside alpha-1,3-N-acetylgalactosaminyltransferase 1	26301	0.054957	-0.0261471	0.203776	0.426011	-0.918893	-0.361831	-0.291112	-0.0079677	-0.314507	-0.342498	magenta	10.557
	GCC1	GRIP and coiled-coil domain containing 1	79571	0.324488	0.17944	-0.0800752	0.0420566	0.708171	-0.139583	-0.0196189	-0.445553	-0.408497	-0.334067	magenta	4.55183
	GPRASP2	G protein-coupled receptor associated sorting protein 2	114928	-0.137478	0.0678733	0.19676	0.0876788	-0.593296	-0.00161259	-0.188723	0.212142	0.26269	0.533093	magenta	2.68526
	IRGQ	immunity-related GTPase family, Q	126298	0.112593	0.232463	-0.371582	-0.121113	0.663424	-0.605211	-0.154712	-0.539108	-0.268305	0.472304	magenta	3.91014
	KATNBL1			-0.159504	-0.155564	0.187289	0.234228	-0.984958	-0.0724148	-0.127219	0.296102	0.0555573	-0.111479	magenta	11.6821
	LINC00969			0.421375	0.261361	0.167562	0.0795676	0.781339	0.236746	0.00872069	-0.34167	-0.293974	-0.389516	magenta	4.51916
	LINC01234			0.248286	0.283516	-0.18262	-0.113021	0.915829	-0.212438	-0.0576854	-0.488807	-0.229816	0.23236	magenta	9.26715
	MGAT3	mannosyl (beta-1,4-)-glycoprotein beta-1,4-N-acetylglucosaminyltransferase	4248	0.0959186	-0.00512415	0.387592	0.463639	-0.962021	-0.0845751	-0.26148	0.112469	-0.219063	-0.422115	magenta	11.0255
	NFKB1	nuclear factor of kappa light polypeptide gene enhancer in B-cells 1	4790	-0.625806	-0.583889	-0.706788	-0.881734	0.750849	0.479262	0.792871	0.511647	0.730459	0.204781	magenta	3.67497
	PFN2	profilin 2	5217	-0.006994	-0.0393212	0.467838	0.276762	-0.799092	0.365534	-0.0886443	0.367908	0.146896	-0.219201	magenta	6.71376
	PID1	phosphotyrosine interaction domain containing 1	55022	0.233533	0.33882	0.0556141	-0.135054	0.861209	0.191687	-0.0252606	-0.270391	0.0483142	0.412187	magenta	6.54338
	PLEKHA7	pleckstrin homology domain containing, family A member 7	144100	-0.266051	-0.208881	-0.398737	-0.616886	0.911378	0.441791	0.505424	0.201032	0.479884	0.268813	magenta	10.6
	RIOK2	RIO kinase 2 (yeast)	55781	0.387427	0.288158	0.0494853	0.0201043	0.872828	0.0750212	-0.0213646	-0.423571	-0.297966	-0.188635	magenta	7.35971
	RP11-156K13.1			0.0249128	0.0228944	0.500305	0.281386	-0.742429	0.375817	-0.122983	0.335335	0.1581	-0.122811	magenta	4.89513
	RP11-31H5.3			-0.046408	0.0726387	0.259832	0.305506	-0.899203	-0.226672	-0.324723	0.110591	0.00179336	0.247792	magenta	8.9837
	RP11-379B18.5			-0.338209	-0.397276	-0.299729	-0.00653402	-0.712027	-0.395924	0.0719734	0.205736	-0.036912	-0.243822	magenta	4.90031
	RP11-496I9.1			0.317904	0.291319	0.446643	0.662111	-0.905624	-0.485309	-0.581318	-0.263238	-0.510868	-0.175695	magenta	9.83552
	RP3-395M20.8			-0.323454	-0.363815	-0.30908	0.00465591	-0.699665	-0.458098	0.0345561	0.160008	-0.0622153	-0.183679	magenta	4.74409
	RP4-742C19.12			0.0361275	0.0625664	0.330884	0.420146	-0.988022	-0.231868	-0.347037	0.0768358	-0.141415	-0.0391313	magenta	12.4319
	RSRC2	arginine/serine-rich coiled-coil 2	65117	-0.0728877	-0.225361	-0.308827	-0.397035	0.838813	0.374437	0.469423	0.0637858	0.125532	-0.361112	magenta	6.15727
	SMG7	smg-7 homolog, nonsense mediated mRNA decay factor (C. elegans)	9887	0.256802	0.291676	0.288449	-0.0567373	0.666153	0.540331	0.0361029	-0.0638659	0.14483	0.159527	magenta	4.2825
	SPAST	spastin	6683	0.134041	0.180023	0.0736089	-0.224548	0.823989	0.482039	0.159082	-0.0420187	0.212767	0.217531	magenta	7.13505
	TXNIP	thioredoxin interacting protein	10628	-0.165194	-0.194623	-0.232966	-0.517109	0.873332	0.627459	0.51673	0.23765	0.428309	-0.0037645	magenta	7.46921
	XXbac-BPG283O16.9			0.163317	0.254794	-0.292374	-0.158769	0.849884	-0.368812	-0.0786713	-0.496437	-0.20316	0.399631	magenta	7.6894
	ZNF2	zinc finger protein 2	7549	0.0871887	0.134435	-0.308181	-0.284592	0.963551	-0.0928011	0.10848	-0.32662	-0.0456907	0.269878	magenta	11.194
	ZNF335	zinc finger protein 335	63925	-0.293377	-0.370521	-0.193086	0.0608779	-0.792285	-0.319402	0.0442044	0.231474	-0.0462433	-0.312409	magenta	5.93388
	ZNF430	zinc finger protein 430	80264	-0.380481	-0.412267	-0.541192	-0.706803	0.886493	0.475337	0.672913	0.311615	0.497015	0.00132518	magenta	7.52777
	ZNF77	zinc finger protein 77	58492	-0.212597	-0.106315	-0.479573	-0.564151	0.941632	0.127894	0.361467	-0.00407639	0.325976	0.43408	magenta	10.4356
	AC004057.1			0.287741	0.189378	0.715908	0.48259	-0.64052	0.434235	-0.235336	0.163341	-0.0761357	-0.401254	pink	3.52701
	AC009495.3			-0.942165	-0.882055	-0.984527	-0.938694	0.202488	0.130073	0.837373	0.682448	0.77408	0.208794	pink	27.9469
	AKR1A1	aldo-keto reductase family 1, member A1 (aldehyde reductase)	10327	0.972274	0.959144	0.934182	0.942511	-0.123763	-0.287556	-0.913845	-0.803661	-0.832509	-0.0513591	pink	22.294
	ANAPC13	anaphase promoting complex subunit 13	25847	0.93195	0.940594	0.948668	0.93455	-0.20674	-0.260818	-0.911016	-0.745034	-0.773513	0.00144348	pink	22.9521
	ARF6	ADP-ribosylation factor 6	382	0.641224	0.578758	0.91699	0.651787	-0.240935	0.362047	-0.481433	-0.21509	-0.316919	-0.242876	pink	14.6554
	B4GAT1			0.946294	0.88755	0.972866	0.967532	-0.256163	-0.208717	-0.872312	-0.712732	-0.817197	-0.207729	pink	27.342
	BICD2	bicaudal D homolog 2 (Drosophila)	23299	-0.788059	-0.665544	-0.97086	-0.878258	0.429672	-0.0625667	0.672321	0.421506	0.628818	0.431782	pink	21.314
	C12orf10	chromosome 12 open reading frame 10	60314	0.949809	0.901445	0.978475	0.938572	-0.181952	-0.155472	-0.853356	-0.706058	-0.781582	-0.170046	pink	27.332
	CCDC167	coiled-coil domain containing 167	154467	0.962261	0.945791	0.950309	0.943975	-0.156095	-0.254971	-0.903698	-0.772843	-0.812517	-0.0670633	pink	24.1967
	CENPH	centromere protein H	64946	0.563216	0.535142	0.773327	0.432429	0.123757	0.496625	-0.321517	-0.176787	-0.156012	-0.0993018	pink	4.74912
	CEP85	centrosomal protein 85kDa	64793	-0.666223	-0.537666	-0.93514	-0.743349	0.399144	-0.287763	0.50722	0.229211	0.433935	0.45599	pink	16.2324
	CLDN12	claudin 12	9069	-0.705828	-0.602223	-0.95649	-0.754006	0.334671	-0.270392	0.548047	0.282331	0.44679	0.373121	pink	18.8608
	CNST	consortin, connexin sorting protein	163882	-0.93152	-0.928521	-0.950075	-0.959264	0.265707	0.292449	0.92317	0.746412	0.800961	0.0391453	pink	23.8602
	CTD-2020K17.3			-0.729783	-0.70848	-0.961275	-0.778415	0.334922	-0.137181	0.660886	0.372352	0.459021	0.122442	pink	18.4613
	CTSH	cathepsin H	1512	0.979502	0.939736	0.946117	0.941438	-0.107419	-0.236109	-0.884284	-0.78461	-0.834266	-0.130965	pink	23.4932
	DGUOK	deoxyguanosine kinase	1716	0.955253	0.868766	0.94086	0.980895	-0.256235	-0.264283	-0.870609	-0.744513	-0.876362	-0.287233	pink	22.5438
	DIEXF	digestive organ expansion factor homolog (zebrafish)	27042	-0.927669	-0.856708	-0.98313	-0.959672	0.285861	0.157466	0.843264	0.666371	0.789467	0.250286	pink	27.9849
	EBP	emopamil binding protein (sterol isomerase)	10682	0.946246	0.881083	0.945145	0.989214	-0.298534	-0.293652	-0.896228	-0.745079	-0.867288	-0.227896	pink	23.6224
	HCG11	HLA complex group 11 (non-protein coding)	493812	-0.951596	-0.936973	-0.957227	-0.946995	0.190885	0.247729	0.903089	0.754072	0.80055	0.0663876	pink	25.0158
	INTS3	integrator complex subunit 3	65123	-0.941484	-0.942453	-0.951421	-0.935921	0.187763	0.252098	0.906641	0.751048	0.78199	0.0194	pink	23.6177
	LINC01212			-0.827796	-0.742265	-0.980392	-0.926431	0.448636	0.0610609	0.766271	0.510079	0.687411	0.318627	pink	23.9721
	LRP11	low density lipoprotein receptor-related protein 11	84918	0.523435	0.365131	0.77373	0.447756	-0.00823858	0.619681	-0.193256	-0.0472483	-0.183157	-0.508688	pink	5.02423
	LRR1	leucine rich repeat protein 1	122769	0.834554	0.749134	0.970366	0.784013	-0.0980681	0.190152	-0.63064	-0.467756	-0.55571	-0.285578	pink	19.4894
	MAP7D1	MAP7 domain containing 1	55700	0.938682	0.844252	0.977822	0.945621	-0.225091	-0.117149	-0.810746	-0.66571	-0.795811	-0.314158	pink	26.3338
	MORC3	MORC family CW-type zinc finger 3	23515	-0.939003	-0.883244	-0.981321	-0.956288	0.250084	0.173499	0.859252	0.691604	0.79134	0.199826	pink	28.1458
	MT1E	metallothionein 1E	4493	0.964359	0.928104	0.947874	0.972905	-0.217654	-0.293297	-0.913824	-0.778111	-0.852385	-0.131823	pink	24.7119
	MYL9	myosin, light chain 9, regulatory	10398	0.937147	0.862378	0.958812	0.982561	-0.309065	-0.243448	-0.872798	-0.710475	-0.84396	-0.26026	pink	24.9805
	PCTP	phosphatidylcholine transfer protein	58488	0.842997	0.79523	0.991533	0.843911	-0.223224	0.071686	-0.72364	-0.50797	-0.591719	-0.184228	pink	24.4635
	PHACTR1	phosphatase and actin regulator 1	221692	-0.530445	-0.465196	-0.854083	-0.546189	0.243879	-0.475698	0.360748	0.0790487	0.184713	0.256141	pink	10.7649
	PRKD2	protein kinase D2	25865	0.763528	0.613166	0.937116	0.875417	-0.472312	0.042218	-0.644877	-0.402503	-0.647806	-0.518602	pink	16.2419
	PRMT5	protein arginine methyltransferase 5	10419	-0.604941	-0.555141	-0.906509	-0.645224	0.310053	-0.349549	0.480077	0.181237	0.28858	0.213285	pink	13.7854
	PUM1	pumilio homolog 1 (Drosophila)	9698	-0.934488	-0.866813	-0.985618	-0.949935	0.247492	0.13949	0.838201	0.671059	0.78124	0.236534	pink	28.2889
	PXMP4	peroxisomal membrane protein 4, 24kDa	11264	0.652172	0.525035	0.929905	0.739568	-0.422687	0.286951	-0.502334	-0.214528	-0.423903	-0.454655	pink	15.6671
	RP11-388C12.8			0.928759	0.86168	0.990153	0.937385	-0.233453	-0.106682	-0.823176	-0.65382	-0.759637	-0.234569	pink	28.4312
	RPL41P5	ribosomal protein L41 pseudogene 5	6172	0.81183	0.624991	0.915763	0.794519	-0.161382	0.186451	-0.54953	-0.431148	-0.632766	-0.594171	pink	12.186
	SAMD4A	sterile alpha motif domain containing 4A	23034	-0.829836	-0.760275	-0.99647	-0.860337	0.294684	-0.0762366	0.71236	0.478679	0.601047	0.258285	pink	25.6993
	SH2D3A	SH2 domain containing 3A	10045	0.725209	0.714398	0.956398	0.778793	-0.345369	0.117063	-0.672019	-0.377666	-0.457148	-0.0915987	pink	17.5546
	SHF	Src homology 2 domain containing F	90525	0.414488	0.360757	0.747342	0.379281	-0.103695	0.611404	-0.206318	0.0385988	-0.0219747	-0.209368	pink	6.18139
	SRI	sorcin	6717	0.867357	0.776868	0.989559	0.932792	-0.370739	-0.0597545	-0.776613	-0.554417	-0.716763	-0.323666	pink	26.5289
	SSSCA1	Sjogren syndrome/scleroderma autoantigen 1	10534	0.673632	0.560459	0.941099	0.790331	-0.492299	0.190708	-0.569572	-0.263339	-0.477223	-0.417595	pink	16.5875
	TAF1A-AS1			-0.237603	-0.220113	-0.654384	-0.290243	0.295633	-0.610482	0.131002	-0.203307	-0.127515	0.124903	pink	3.65437
	TBL1X	transducin (beta)-like 1X-linked	6907	-0.904314	-0.819484	-0.979937	-0.961708	0.346013	0.146806	0.825252	0.629975	0.781395	0.299561	pink	26.6038
	TIMM23	translocase of inner mitochondrial membrane 23 homolog (yeast)	100287932	0.944527	0.926527	0.964503	0.947758	-0.211867	-0.230607	-0.895953	-0.735576	-0.790315	-0.0799551	pink	25.8528
	TOMM34	translocase of outer mitochondrial membrane 34	10953	0.970375	0.935933	0.942425	0.969642	-0.193939	-0.30037	-0.916	-0.791332	-0.858061	-0.123047	pink	24.0388
	TRMT13	tRNA methyltransferase 13 homolog (S. cerevisiae)	54482	-0.697637	-0.632984	-0.946295	-0.710032	0.249036	-0.294618	0.544564	0.286699	0.392529	0.247575	pink	17.3478
	TUBGCP2	tubulin, gamma complex associated protein 2	10844	0.780788	0.632774	0.947584	0.878633	-0.441254	0.0488357	-0.652289	-0.418546	-0.653591	-0.508118	pink	17.7518
	WDR19	WD repeat domain 19	57728	-0.880033	-0.862923	-0.982552	-0.926817	0.324041	0.144397	0.85075	0.621969	0.703185	0.0957084	pink	25.8311
	ZNF609	zinc finger protein 609	23060	-0.949224	-0.932529	-0.95942	-0.950886	0.20631	0.248331	0.903428	0.749085	0.801377	0.0744908	pink	25.3892
	MM – module membership
