# Supplementary material for: RNA-Seq transcriptome analysis shows anti-tumor actions of melatonin in a breast cancer xenograft model
Source: Sci Rep. 2019 Jan 30;9:966. doi: 10.1038/s41598-018-37413-w (PMC6353949; doi:10.1038/s41598-018-37413-w)
Supplement: Supplementary file 8 — Supplementary Table S7 [file 41598_2018_37413_MOESM8_ESM.xlsx]

## Sheet: Sheet1
	Supplementary Table 7. Co-expressed genes modules altered by melatonin treatment in tumor microenvironment (murine cells).
	GeneID	Gene Name	EntrezGene	MMlightyellow	MMdarkgreen	MMsaddlebrown	MMdarkmagenta	MMwhite	MMdarkturquoise	MMorange	MMblack	MMdarkolivegreen	MMdarkred	MMmidnightblue	MMsteelblue	MMbrown	MMorangered4	MMdarkorange	MMyellowgreen	Modules
	5930412G12Rik	RIKEN cDNA 5930412G12 gene	319616	-0.45928	-0.812394	-0.907386	-0.400121	-0.737946	-0.811365	-0.388602	0.384654	0.992911	0.891828	0.892014	0.853573	0.216636	-0.101983	0.456058	0.400417	darkolivegreen
	Arpc1b	actin related protein 2/3 complex, subunit 1B	11867	0.605725	0.858086	0.848494	0.377157	0.741056	0.671097	0.206695	-0.258788	-0.99022	-0.814891	-0.789562	-0.86301	-0.334357	0.0735732	-0.288054	-0.334317	darkolivegreen
	Aurka	aurora kinase A	20878	-0.400222	-0.758133	-0.88893	-0.462922	-0.753807	-0.858529	-0.471917	0.491798	0.980819	0.933155	0.881458	0.789368	0.100278	-0.123881	0.475437	0.349112	darkolivegreen
	Batf	basic leucine zipper transcription factor, ATF-like	53314	0.393534	0.79127	0.910882	0.3111	0.670005	0.809625	0.376905	-0.349665	-0.981965	-0.884215	-0.933451	-0.88546	-0.241435	0.15	-0.482446	-0.43311	darkolivegreen
	Bub1	budding uninhibited by benzimidazoles 1 homolog (S. cerevisiae)	12235	-0.404018	-0.804734	-0.917985	-0.289974	-0.661753	-0.798035	-0.359732	0.315187	0.978282	0.865814	0.938501	0.902086	0.276064	-0.136028	0.48942	0.459836	darkolivegreen
	Cbx8	chromobox 8	30951	-0.413676	-0.786692	-0.881041	-0.286904	-0.652819	-0.767423	-0.3131	0.329691	0.991033	0.882695	0.908148	0.889705	0.257385	-0.190051	0.407408	0.377855	darkolivegreen
	Cd48	CD48 antigen	12506	0.283477	0.706304	0.916235	0.488027	0.741623	0.943831	0.627563	-0.556755	-0.920784	-0.925838	-0.922285	-0.73915	-0.0160473	0.0719051	-0.639876	-0.442776	darkolivegreen
	Chil3			0.780986	0.795809	0.637058	0.495732	0.772095	0.43593	0.0270853	-0.198435	-0.858333	-0.644528	-0.469542	-0.653535	-0.312867	-0.0440562	-0.00435491	-0.113158	darkolivegreen
	Edaradd	EDAR (ectodysplasin-A receptor)-associated death domain	171211	-0.530015	-0.850312	-0.867605	-0.230203	-0.641888	-0.660971	-0.169831	0.175115	0.982384	0.794291	0.860855	0.935361	0.409731	-0.132541	0.33019	0.407439	darkolivegreen
	Efna5	ephrin A5	13640	0.595694	0.630255	0.442832	0.0526632	0.401943	0.185993	-0.318814	0.0249727	-0.785571	-0.552563	-0.432766	-0.7108	-0.435828	0.305111	0.275007	0.0625895	darkolivegreen
	Eif4e3	eukaryotic translation initiation factor 4E member 3	66892	0.648897	0.889681	0.858787	0.368546	0.748023	0.64667	0.178879	-0.201279	-0.98056	-0.775171	-0.780425	-0.879265	-0.393044	0.0222947	-0.2952	-0.378221	darkolivegreen
	Eif4g1	eukaryotic translation initiation factor 4, gamma 1	208643	-0.4622	-0.861212	-0.952395	-0.273324	-0.672939	-0.774951	-0.340078	0.215707	0.954394	0.793269	0.941009	0.934156	0.378167	-0.0296431	0.5447	0.572687	darkolivegreen
	Eprs	glutamyl-prolyl-tRNA synthetase	107508	-0.565369	-0.859278	-0.877726	-0.348383	-0.723985	-0.704108	-0.239311	0.258709	0.994676	0.826457	0.837338	0.889174	0.339639	-0.0830428	0.345576	0.382646	darkolivegreen
	Fcna	ficolin A	14133	0.528105	0.853764	0.90545	0.369125	0.735664	0.75566	0.3085	-0.298761	-0.994939	-0.847718	-0.871318	-0.885865	-0.305218	0.071493	-0.414121	-0.419194	darkolivegreen
	Fhod1	formin homology 2 domain containing 1	234686	0.404474	0.722289	0.767443	0.183506	0.554401	0.640281	0.145683	-0.278567	-0.976498	-0.860144	-0.82861	-0.871385	-0.271242	0.327312	-0.206329	-0.214311	darkolivegreen
	Flcn	folliculin	216805	0.283011	0.673672	0.809959	0.245987	0.574575	0.770217	0.327348	-0.420488	-0.972393	-0.93175	-0.897212	-0.83297	-0.13418	0.335613	-0.350518	-0.252274	darkolivegreen
	Gpr4	G protein-coupled receptor 4	319197	0.773599	0.687646	0.499865	0.575355	0.762847	0.351365	0.0136917	-0.2513	-0.753177	-0.576164	-0.299843	-0.480473	-0.193701	-0.0722402	0.106815	0.0334765	darkolivegreen
	Hfe	hemochromatosis	15216	0.509024	0.767554	0.790444	0.371767	0.697866	0.684015	0.22696	-0.362377	-0.990404	-0.877266	-0.776891	-0.810156	-0.21129	0.201146	-0.227675	-0.205788	darkolivegreen
	Hsd3b7	hydroxy-delta-5-steroid dehydrogenase, 3 beta- and steroid delta-isomerase 7	101502	0.489423	0.853605	0.935727	0.357699	0.727486	0.79243	0.359952	-0.30018	-0.983729	-0.844924	-0.910257	-0.896529	-0.304701	0.0500464	-0.492408	-0.484632	darkolivegreen
	Jak3	Janus kinase 3	16453	0.475523	0.794367	0.881305	0.467194	0.773126	0.813113	0.406256	-0.442224	-0.991725	-0.908918	-0.849633	-0.804106	-0.156025	0.0985954	-0.419424	-0.336684	darkolivegreen
	Kif23	kinesin family member 23	71819	-0.552449	-0.870558	-0.88862	-0.270198	-0.677045	-0.681413	-0.201474	0.184805	0.983898	0.792717	0.863207	0.931306	0.408532	-0.0858999	0.364124	0.437547	darkolivegreen
	Klrg2	killer cell lectin-like receptor subfamily G, member 2	74253	-0.338508	-0.721114	-0.881683	-0.448821	-0.72739	-0.880496	-0.506697	0.526089	0.969079	0.949004	0.896958	0.773952	0.0562619	-0.158091	0.498438	0.34098	darkolivegreen
	Krt83	keratin 83	406219	-0.322186	-0.707843	-0.86296	-0.395906	-0.687747	-0.854111	-0.459438	0.504358	0.975194	0.951821	0.899608	0.791236	0.0724653	-0.213547	0.455291	0.310678	darkolivegreen
	Lzts1	leucine zipper, putative tumor suppressor 1	211134	-0.356565	-0.767403	-0.930345	-0.416948	-0.726472	-0.88847	-0.512933	0.45426	0.961095	0.90922	0.935663	0.820903	0.13679	-0.0906807	0.576407	0.455554	darkolivegreen
	Mat2b	methionine adenosyltransferase II, beta	108645	0.562467	0.864608	0.899436	0.39741	0.758448	0.743695	0.298955	-0.29697	-0.994361	-0.839047	-0.847374	-0.874063	-0.308404	0.0466962	-0.395502	-0.407918	darkolivegreen
	Mex3a	mex3 homolog A (C. elegans)	72640	-0.570093	-0.825075	-0.842191	-0.439907	-0.76786	-0.716768	-0.277102	0.352134	0.992725	0.858711	0.785994	0.817662	0.241012	-0.0891657	0.303569	0.29226	darkolivegreen
	Naa15	N(alpha)-acetyltransferase 15, NatA auxiliary subunit	74838	-0.350779	-0.65635	-0.699063	-0.122413	-0.482428	-0.588681	-0.0891114	0.277502	0.951288	0.85291	0.792665	0.841732	0.241659	-0.41594	0.123115	0.125703	darkolivegreen
	Nfib	nuclear factor I/B	18028	-0.338745	-0.671529	-0.732232	-0.122654	-0.490522	-0.62162	-0.12493	0.279981	0.958409	0.861119	0.828404	0.861649	0.248998	-0.398413	0.178793	0.17554	darkolivegreen
	Nudt21	nudix (nucleoside diphosphate linked moiety X)-type motif 21	68219	-0.521475	-0.597825	-0.475218	-0.146798	-0.455807	-0.308946	0.178025	0.154188	0.837493	0.678772	0.488846	0.684028	0.282155	-0.369324	-0.218952	-0.114141	darkolivegreen
	Nusap1	nucleolar and spindle associated protein 1	108907	-0.33659	-0.72923	-0.853547	-0.264659	-0.612352	-0.780906	-0.334752	0.380721	0.982255	0.91192	0.91461	0.864697	0.191569	-0.263049	0.3971	0.327235	darkolivegreen
	Papss2	3'-phosphoadenosine 5'-phosphosulfate synthase 2	23972	0.359248	0.756589	0.929011	0.491885	0.768882	0.916598	0.573269	-0.510513	-0.947496	-0.916022	-0.913729	-0.773227	-0.0788201	0.0481709	-0.602969	-0.448325	darkolivegreen
	Piwil2	piwi-like homolog 2 (Drosophila)	57746	-0.521963	-0.869832	-0.935792	-0.369851	-0.742357	-0.7789	-0.344043	0.283553	0.984358	0.832178	0.895889	0.897381	0.323839	-0.0263178	0.480425	0.487615	darkolivegreen
	Poldip3	polymerase (DNA-directed), delta interacting protein 3	73826	-0.675758	-0.682279	-0.525921	-0.37588	-0.641429	-0.358428	0.0743936	0.209814	0.837824	0.66038	0.429363	0.621709	0.25685	-0.148511	-0.148361	-0.0548705	darkolivegreen
	Prpf4	PRP4 pre-mRNA processing factor 4 homolog (yeast)	70052	-0.609502	-0.855016	-0.807255	-0.225876	-0.638172	-0.564681	-0.0576565	0.115315	0.967368	0.744742	0.774182	0.913239	0.453938	-0.125104	0.205202	0.333603	darkolivegreen
	Rabl6	RAB, member of RAS oncogene family-like 6	227624	-0.359245	-0.724448	-0.876185	-0.479498	-0.748675	-0.878351	-0.509614	0.539093	0.969706	0.949759	0.878549	0.758615	0.0445491	-0.142697	0.485908	0.325313	darkolivegreen
	Rad23b	RAD23b homolog (S. cerevisiae)	19359	-0.351556	-0.758095	-0.918946	-0.411712	-0.7195	-0.882148	-0.500887	0.462848	0.966418	0.918991	0.930657	0.818285	0.126776	-0.115869	0.55222	0.427976	darkolivegreen
	Rnf43	ring finger protein 43	207742	-0.597662	-0.894963	-0.900477	-0.326196	-0.723878	-0.688395	-0.22094	0.191174	0.982812	0.782907	0.844959	0.916917	0.409454	-0.0258796	0.378386	0.454227	darkolivegreen
	Scg3	secretogranin III	20255	-0.612311	-0.567893	-0.379402	-0.25079	-0.499082	-0.212727	0.220599	0.144614	0.754619	0.583934	0.321205	0.553659	0.249439	-0.259162	-0.318097	-0.197466	darkolivegreen
	Sdc2	syndecan 2	15529	0.390492	0.793462	0.933261	0.382161	0.716339	0.857427	0.457927	-0.400392	-0.972119	-0.892414	-0.936302	-0.85432	-0.195542	0.0922403	-0.548051	-0.465105	darkolivegreen
	Sf1	splicing factor 1	22668	-0.603283	-0.690443	-0.551146	-0.166421	-0.512811	-0.331409	0.170478	0.0923987	0.866309	0.660239	0.530261	0.74898	0.377462	-0.271713	-0.147435	0.00285389	darkolivegreen
	Slc6a2	solute carrier family 6 (neurotransmitter transporter, noradrenalin), member 2	20538	-0.583842	-0.758937	-0.712596	-0.359958	-0.681383	-0.57038	-0.103251	0.293905	0.958944	0.81161	0.672374	0.773567	0.253738	-0.193048	0.0893835	0.121644	darkolivegreen
	Spata6	spermatogenesis associated 6	67946	0.26506	0.69421	0.887628	0.379857	0.669304	0.8926	0.521128	-0.510063	-0.951708	-0.943782	-0.93711	-0.791632	-0.0609048	0.19293	-0.543288	-0.378624	darkolivegreen
	Sptssb	serine palmitoyltransferase, small subunit B	66183	-0.331188	-0.730746	-0.918201	-0.512125	-0.769447	-0.931711	-0.605682	0.548726	0.935865	0.925869	0.906718	0.744246	0.0333205	-0.0546699	0.612531	0.430598	darkolivegreen
	Stard3nl	STARD3 N-terminal like	76205	0.450656	0.815741	0.92839	0.436361	0.762088	0.845506	0.445709	-0.408299	-0.982468	-0.89127	-0.902459	-0.839401	-0.195533	0.0584995	-0.514757	-0.439932	darkolivegreen
	Tubb2a	tubulin, beta 2A class IIA	22151	-0.310671	-0.710474	-0.900762	-0.496453	-0.750929	-0.925495	-0.592196	0.563831	0.94132	0.941974	0.90444	0.740432	0.0140932	-0.0996869	0.582167	0.391271	darkolivegreen
	Usp10	ubiquitin specific peptidase 10	22224	-0.516113	-0.800585	-0.824026	-0.324238	-0.682405	-0.683834	-0.211463	0.302845	0.995934	0.857699	0.81468	0.860352	0.279251	-0.182179	0.267062	0.277262	darkolivegreen
	Utp15	UTP15, U3 small nucleolar ribonucleoprotein, homolog (yeast)	105372	-0.452756	-0.789559	-0.844503	-0.25221	-0.631004	-0.702559	-0.223232	0.28043	0.992646	0.860023	0.869307	0.896762	0.299045	-0.216867	0.317829	0.327143	darkolivegreen
	Xrcc5	X-ray repair complementing defective repair in Chinese hamster cells 5	22596	-0.443158	-0.810196	-0.905342	-0.345631	-0.701534	-0.79448	-0.356943	0.348789	0.992148	0.882267	0.906834	0.878614	0.248599	-0.129255	0.448462	0.410493	darkolivegreen
	Zfp296	zinc finger protein 296	63872	-0.66682	-0.624593	-0.479618	-0.519484	-0.703356	-0.383195	-0.0226492	0.32916	0.788027	0.661451	0.346205	0.49091	0.114732	-0.0878035	-0.143277	-0.122956	darkolivegreen
	Zmynd15	zinc finger, MYND-type containing 15	574428	0.44728	0.826868	0.938905	0.394487	0.739531	0.83533	0.425756	-0.365925	-0.979501	-0.873707	-0.920044	-0.866757	-0.23751	0.0568891	-0.528442	-0.475259	darkolivegreen
	Areg	amphiregulin	11839	-0.432443	-0.413356	-0.353033	-0.359755	-0.402857	-0.133185	-0.295616	-0.287461	-0.117747	-0.330228	0.0286121	0.0542941	0.371096	0.945751	0.623883	0.796452	orangered
	Arhgef19	Rho guanine nucleotide exchange factor (GEF) 19	213649	-0.588526	-0.379883	-0.257228	-0.758858	-0.654768	-0.172747	-0.375024	0.0479232	-0.0382791	-0.168465	-0.163259	-0.153659	0.0648558	0.938147	0.395468	0.430444	orangered
	Bpgm	2,3-bisphosphoglycerate mutase	12183	-0.516331	-0.39598	-0.318972	-0.647876	-0.587108	-0.20156	-0.409544	-0.0433158	-0.0706972	-0.21776	-0.0724548	-0.0860444	0.151381	0.975319	0.542947	0.60427	orangered
	Csn3	casein kappa	12994	-0.461155	-0.475749	-0.436817	-0.430745	-0.487595	-0.231448	-0.369119	-0.209465	-0.0269916	-0.230592	0.10905	0.110783	0.348974	0.938696	0.680235	0.821172	orangered
	Cyp27b1	cytochrome P450, family 27, subfamily b, polypeptide 1	13115	-0.762678	-0.646274	-0.445026	-0.462373	-0.596375	-0.106557	-0.11876	-0.338458	0.106949	-0.222181	0.0449201	0.224312	0.543576	0.949769	0.43471	0.723558	orangered
	Dgcr2	DiGeorge syndrome critical region gene 2	13356	0.718286	0.492167	0.22453	0.32957	0.416726	-0.137297	-0.0691166	0.493181	0.0970627	0.441561	0.17659	-0.0679847	-0.567133	-0.951509	-0.249218	-0.60455	orangered
	Dusp7	dual specificity phosphatase 7	235584	-0.423592	-0.251116	-0.107181	-0.302105	-0.267684	0.116524	-0.117921	-0.395484	-0.324471	-0.542226	-0.244069	-0.151908	0.345952	0.968821	0.397961	0.618923	orangered
	Gm4673	predicted gene 4673	100043823	0.392057	0.32084	0.255385	0.387202	0.3686	0.0759837	0.297022	0.26079	0.210803	0.391505	0.0797569	0.0685414	-0.287868	-0.962115	-0.572141	-0.71633	orangered
	Ildr1	immunoglobulin-like domain containing receptor 1	106347	-0.632919	-0.510559	-0.311223	-0.272589	-0.391294	0.0458048	-0.0217054	-0.493878	-0.0797538	-0.411503	-0.0519493	0.139337	0.587711	0.947682	0.406934	0.741784	orangered
	Kcnj8	potassium inwardly-rectifying channel, subfamily J, member 8	16523	0.812784	0.584377	0.269858	0.277495	0.435565	-0.157382	-0.182677	0.555668	-0.0108602	0.388481	0.123559	-0.192151	-0.680534	-0.883811	-0.166158	-0.587957	orangered
	Ksr1	kinase suppressor of ras 1	16706	0.678357	0.35539	0.121131	0.645424	0.5593	-0.0490953	0.125524	0.138526	0.114473	0.316989	0.319854	0.184685	-0.192457	-0.930957	-0.172879	-0.329391	orangered
	Lilra5	leukocyte immunoglobulin-like receptor, subfamily A (with TM domain), member 5	232801	0.601571	0.233062	-0.0287006	0.494768	0.386841	-0.222611	-0.00173174	0.2844	0.285126	0.499307	0.452458	0.281928	-0.233179	-0.932856	-0.0864725	-0.297325	orangered
	Lrrc17	leucine rich repeat containing 17	74511	0.288901	0.0753353	-0.0419435	0.304564	0.174999	-0.178766	0.146075	0.328109	0.467234	0.610284	0.374509	0.334236	-0.186361	-0.936054	-0.342675	-0.492872	orangered
	Mark3	MAP/microtubule affinity-regulating kinase 3	17169	-0.829855	-0.642242	-0.421256	-0.646415	-0.721073	-0.149417	-0.16663	-0.165412	0.171993	-0.115033	-0.0138234	0.151886	0.398372	0.922391	0.338077	0.555332	orangered
	Myb	myeloblastosis oncogene	17863	-0.765158	-0.691454	-0.534402	-0.577479	-0.703141	-0.245795	-0.250046	-0.195	0.203224	-0.0886611	0.133323	0.256234	0.459641	0.936192	0.516087	0.732293	orangered
	Nrarp	Notch-regulated ankyrin repeat protein	67122	-0.408351	-0.24744	-0.131866	-0.382716	-0.321306	0.0478605	-0.206805	-0.301641	-0.303527	-0.487755	-0.225377	-0.176174	0.267777	0.977395	0.443641	0.610136	orangered
	Pak6	p21 protein (Cdc42/Rac)-activated kinase 6	214230	-0.724425	-0.709163	-0.573149	-0.477567	-0.647083	-0.253429	-0.235732	-0.264638	0.207111	-0.102677	0.203356	0.327098	0.533609	0.917107	0.575484	0.820585	orangered
	Plch2	phospholipase C, eta 2	269615	-0.530381	-0.230942	0.0212431	-0.262979	-0.226682	0.299897	0.0932339	-0.501798	-0.363586	-0.632597	-0.401707	-0.199485	0.411989	0.946392	0.159784	0.465953	orangered
	Ppp1cb	protein phosphatase 1, catalytic subunit, beta isoform	19046	-0.422597	-0.294674	-0.197161	-0.414839	-0.370171	-0.0196898	-0.257016	-0.265789	-0.246084	-0.429302	-0.159844	-0.12695	0.26951	0.980001	0.499552	0.651618	orangered
	Rassf3	Ras association (RalGDS/AF-6) domain family member 3	192678	0.636658	0.500884	0.369154	0.622511	0.62515	0.174021	0.312412	0.130965	-0.00574962	0.208791	0.0416357	-0.0181371	-0.282858	-0.984937	-0.494902	-0.634735	orangered
	Sec14l2	SEC14-like 2 (S. cerevisiae)	67815	-0.765651	-0.442731	-0.145099	-0.490937	-0.499671	0.147415	0.0514033	-0.346399	-0.0893367	-0.388667	-0.292268	-0.054392	0.413071	0.930922	0.117747	0.40849	orangered
	Slc9a4	solute carrier family 9 (sodium/hydrogen exchanger), member 4	110895	0.452771	0.272079	0.185173	0.636558	0.510436	0.107499	0.377092	0.0391818	0.191411	0.305029	0.205697	0.226105	-0.0695941	-0.967997	-0.458112	-0.498789	orangered
	Synpo2	synaptopodin 2	118449	0.563401	0.390704	0.309034	0.832766	0.716434	0.276026	0.472162	-0.172368	-0.0319779	0.0570815	0.0982135	0.138723	0.0212875	-0.893289	-0.44101	-0.408816	orangered
	Tal1	T cell acute lymphocytic leukemia 1	21349	0.0774035	-0.0860546	-0.0744444	0.458746	0.202978	-0.012668	0.410894	0.00710541	0.490028	0.467542	0.361828	0.496122	0.15543	-0.842671	-0.434307	-0.366898	orangered
	Tcf7	transcription factor 7, T cell specific	21414	0.20186	0.00626946	-0.0296831	0.506799	0.28107	-0.0177414	0.369924	0.0432136	0.431881	0.457856	0.358423	0.442933	0.0797936	-0.897968	-0.409545	-0.389335	orangered
	Timm22	translocase of inner mitochondrial membrane 22 homolog (yeast)	56322	0.496968	0.305497	0.123898	0.288786	0.287012	-0.144311	0.051122	0.44743	0.285705	0.542633	0.240549	0.101226	-0.418665	-0.972097	-0.352974	-0.621053	orangered
	Tle6	transducin-like enhancer of split 6, homolog of Drosophila E(spl)	114606	-0.160225	-0.00755244	0.0401624	-0.285377	-0.130306	0.117371	-0.243088	-0.258308	-0.496712	-0.583458	-0.331422	-0.364249	0.0990825	0.89358	0.427281	0.510658	orangered
	Ube2v2	ubiquitin-conjugating enzyme E2 variant 2	70620	-0.688863	-0.575378	-0.45198	-0.699567	-0.721964	-0.266912	-0.362214	-0.0465106	0.122559	-0.0881732	0.0373657	0.0873932	0.2645	0.954444	0.51426	0.627789	orangered
	Vbp1	von Hippel-Lindau binding protein 1	22327	-0.401921	-0.141874	-0.0594881	-0.76911	-0.536746	-0.103381	-0.416415	0.167635	-0.206407	-0.226625	-0.32693	-0.391786	-0.170029	0.859521	0.305622	0.232256	orangered
	Zbtb44	zinc finger and BTB domain containing 44	235132	-0.841841	-0.715109	-0.473383	-0.431489	-0.615533	-0.0861774	-0.0287273	-0.382819	0.187676	-0.183244	0.0750018	0.311333	0.625477	0.900933	0.361013	0.700284	orangered
	Alkbh1	alkB, alkylation repair homolog 1 (E. coli)	211064	-0.679298	-0.857845	-0.769886	-0.215301	-0.57275	-0.3645	-0.147206	-0.350259	0.455125	0.0942739	0.532217	0.687567	0.738404	0.650801	0.628186	0.938784	yellowgreen
	Anxa5	annexin A5	11747	0.340779	0.715459	0.790397	0.00451685	0.375463	0.483235	0.263605	0.260478	-0.452692	-0.199999	-0.718218	-0.739772	-0.625532	-0.396358	-0.76724	-0.967562	yellowgreen
	Arl4c	ADP-ribosylation factor-like 4C	320982	0.399453	0.746982	0.828863	0.181889	0.505711	0.559036	0.387292	0.157478	-0.461385	-0.228669	-0.697403	-0.68118	-0.545393	-0.514308	-0.838265	-0.987434	yellowgreen
	Bcas1	breast carcinoma amplified sequence 1	76960	-0.177803	0.163634	0.336336	-0.300571	-0.130074	0.186822	0.230913	0.342466	0.0990498	0.191751	-0.38141	-0.282117	-0.367733	-0.312836	-0.697108	-0.804011	yellowgreen
	Boc	biregional cell adhesion molecule-related/down-regulated by oncogenes (Cdon) binding protein	117606	-0.644053	-0.911897	-0.854329	-0.121738	-0.557335	-0.448124	-0.110401	-0.297804	0.633794	0.280536	0.701729	0.859937	0.761759	0.422538	0.588423	0.887705	yellowgreen
	Chordc1	cysteine and histidine-rich domain (CHORD)-containing, zinc-binding protein 1	66917	0.454226	0.635779	0.638469	0.250781	0.467981	0.353109	0.330925	0.279705	-0.189775	0.0660526	-0.400166	-0.423372	-0.534382	-0.77352	-0.774511	-0.972163	yellowgreen
	Col6a5	collagen, type VI, alpha 5	665033	0.0707198	0.281463	0.415657	0.180849	0.233814	0.315417	0.484533	0.150063	0.100497	0.186745	-0.260568	-0.1172	-0.2276	-0.701462	-0.83308	-0.863498	yellowgreen
	Csnk1a1	casein kinase 1, alpha 1	93687	-0.525363	-0.8276	-0.810465	-0.0367037	-0.45312	-0.421631	-0.136134	-0.339884	0.527296	0.197278	0.686749	0.807813	0.746745	0.434352	0.653367	0.941374	yellowgreen
	Ctps2	cytidine 5'-triphosphate synthase 2	55936	0.679802	0.834227	0.774509	0.392286	0.674162	0.440595	0.300123	0.213652	-0.425429	-0.114764	-0.490206	-0.579323	-0.600136	-0.752203	-0.7045	-0.931766	yellowgreen
	D7Ertd443e	DNA segment, Chr 7, ERATO Doi 443, expressed	71007	-0.595693	-0.830858	-0.827746	-0.344621	-0.648474	-0.519243	-0.356812	-0.167575	0.474237	0.192102	0.595005	0.639854	0.577089	0.667936	0.773536	0.963849	yellowgreen
	Dcn	decorin	13179	-0.0563134	0.188268	0.332223	-0.044364	0.0379696	0.209933	0.360454	0.270306	0.173416	0.262379	-0.254446	-0.132224	-0.286389	-0.573609	-0.768391	-0.841207	yellowgreen
	Ddb1	damage specific DNA binding protein 1	13194	-0.417767	-0.784992	-0.840223	-0.056114	-0.449142	-0.517762	-0.257592	-0.234004	0.536009	0.26556	0.752276	0.794445	0.645992	0.389358	0.747027	0.955394	yellowgreen
	Ddx54	DEAD (Asp-Glu-Ala-Asp) box polypeptide 54	71990	-0.460725	-0.822196	-0.873744	-0.120753	-0.512804	-0.55715	-0.287712	-0.189609	0.581308	0.311167	0.768691	0.807951	0.630252	0.403826	0.75466	0.949886	yellowgreen
	Dnajc6	DnaJ (Hsp40) homolog, subfamily C, member 6	72685	-0.593686	-0.872767	-0.830786	-0.0840133	-0.508784	-0.428841	-0.121176	-0.327185	0.573535	0.227539	0.68598	0.829194	0.760492	0.444497	0.622368	0.921089	yellowgreen
	Exd1	exonuclease 3'-5' domain containing 1	241624	0.5654	0.76493	0.729741	0.222008	0.523864	0.378291	0.246113	0.317726	-0.343576	-0.0313984	-0.498644	-0.585671	-0.652025	-0.703918	-0.722516	-0.979062	yellowgreen
	Fam179a	family with sequence similarity 179, member A	320159	-0.256741	-0.45878	-0.541147	-0.255655	-0.377129	-0.36602	-0.45549	-0.178855	0.0450226	-0.112849	0.336947	0.25543	0.349846	0.760009	0.838994	0.930163	yellowgreen
	Fam3c	family with sequence similarity 3, member C	27999	0.380179	0.663448	0.734921	0.232964	0.483312	0.486887	0.417071	0.180266	-0.304386	-0.085912	-0.556459	-0.524073	-0.492755	-0.651872	-0.853908	-0.993667	yellowgreen
	Fam83h	family with sequence similarity 83, member H	105732	-0.586583	-0.853577	-0.838213	-0.210949	-0.576888	-0.482726	-0.251941	-0.250547	0.519695	0.206158	0.650428	0.738027	0.672104	0.566039	0.720541	0.963679	yellowgreen
	Fchsd1	FCH and double SH3 domains 1	319262	-0.190526	-0.36407	-0.467462	-0.308695	-0.359877	-0.354898	-0.515117	-0.110201	-0.0404994	-0.147872	0.256675	0.130124	0.23267	0.781665	0.837973	0.871393	yellowgreen
	Fgfr3	fibroblast growth factor receptor 3	14184	-0.0890418	-0.511532	-0.693562	0.0117246	-0.257545	-0.514906	-0.420116	-0.14535	0.29142	0.155405	0.674037	0.564439	0.417344	0.36707	0.868271	0.941761	yellowgreen
	Gm17066	predicted gene 17066	100502987	0.116088	0.303887	0.424634	0.239917	0.282981	0.324301	0.499887	0.131138	0.0907863	0.182028	-0.243072	-0.104186	-0.219103	-0.743022	-0.831965	-0.860098	yellowgreen
	Klhl41			0.458767	0.712578	0.707936	0.07721	0.404259	0.353523	0.20571	0.369556	-0.318062	-0.0152779	-0.539366	-0.617965	-0.678005	-0.607812	-0.725357	-0.991	yellowgreen
	Lpin3	lipin 3	64899	-0.427005	-0.759957	-0.841347	-0.253614	-0.558974	-0.586409	-0.429925	-0.113985	0.469738	0.244681	0.686644	0.658652	0.512267	0.553838	0.855079	0.984427	yellowgreen
	Lsm12	LSM12 homolog (S. cerevisiae)	268490	0.447022	0.615561	0.588154	0.130677	0.375346	0.255448	0.214709	0.398475	-0.14532	0.144334	-0.367071	-0.439022	-0.620364	-0.746681	-0.709341	-0.970257	yellowgreen
	Med25	mediator of RNA polymerase II transcription, subunit 25 homolog (yeast)	75613	-0.155177	-0.502043	-0.661215	-0.141616	-0.342302	-0.500495	-0.492088	-0.118059	0.204336	0.0715611	0.559266	0.436887	0.362385	0.55078	0.905096	0.961405	yellowgreen
	Mybpc1	myosin binding protein C, slow-type	109272	0.0459293	0.380703	0.542288	0.00576307	0.184612	0.384136	0.415564	0.206251	-0.0696075	0.0516797	-0.475675	-0.358245	-0.364051	-0.515174	-0.853166	-0.929046	yellowgreen
	Myh1	myosin, heavy polypeptide 1, skeletal muscle, adult	17879	0.592684	0.898864	0.902116	0.230071	0.623524	0.563387	0.275013	0.169847	-0.638408	-0.33889	-0.742585	-0.818727	-0.648651	-0.46548	-0.712494	-0.926241	yellowgreen
	Notch4	notch 4	18132	0.0821546	-0.202521	-0.322314	0.274061	0.10043	-0.123863	-0.177263	-0.422113	-0.132438	-0.271723	0.315951	0.26584	0.438869	0.417748	0.670985	0.834224	yellowgreen
	Pex26	peroxisomal biogenesis factor 26	74043	-0.234148	-0.492663	-0.57369	-0.0948123	-0.293842	-0.342652	-0.356716	-0.279246	0.0968577	-0.0973038	0.424226	0.381496	0.467942	0.655853	0.817845	0.968131	yellowgreen
	Rbm38	RNA binding motif protein 38	56190	0.373523	0.75321	0.847271	0.132074	0.48167	0.576353	0.367987	0.151886	-0.507016	-0.277545	-0.749471	-0.733912	-0.556398	-0.434114	-0.82434	-0.972556	yellowgreen
	Rin3	Ras and Rab interactor 3	217835	0.636222	0.775127	0.701527	0.289072	0.568653	0.341093	0.226955	0.323211	-0.321814	0.00512179	-0.426431	-0.5381	-0.64988	-0.771472	-0.679446	-0.950041	yellowgreen
	Ripk4	receptor-interacting serine-threonine kinase 4	72388	-0.576238	-0.876715	-0.875415	-0.19252	-0.583828	-0.525209	-0.251943	-0.216307	0.591766	0.284838	0.716237	0.79958	0.670218	0.485468	0.712464	0.943932	yellowgreen
	RP23-218L17.2			-0.401383	-0.563201	-0.55554	-0.160921	-0.365711	-0.259086	-0.265141	-0.361175	0.0906262	-0.169182	0.330248	0.368764	0.555212	0.773091	0.734535	0.960055	yellowgreen
	RP24-349N15.4			-0.18435	-0.521631	-0.685446	-0.229251	-0.410744	-0.546514	-0.550482	-0.0536675	0.228398	0.108365	0.560589	0.419753	0.317332	0.584971	0.929109	0.955689	yellowgreen
	Sbk2	SH3-binding domain kinase family, member 2	381836	0.535561	0.824954	0.841332	0.224709	0.571577	0.5169	0.311593	0.209469	-0.50147	-0.215358	-0.662999	-0.712845	-0.623331	-0.567875	-0.76955	-0.977101	yellowgreen
	Slain1	SLAIN motif family, member 1	105439	-0.330889	-0.640342	-0.699146	-0.0442703	-0.34846	-0.400394	-0.282388	-0.309224	0.287888	0.0385682	0.575486	0.589195	0.596871	0.551451	0.788974	0.994355	yellowgreen
	Slc39a6	solute carrier family 39 (metal ion transporter), member 6	106957	-0.68039	-0.922995	-0.860268	-0.205878	-0.614905	-0.465148	-0.159053	-0.267397	0.617691	0.26776	0.67069	0.817881	0.732755	0.501212	0.617594	0.902038	yellowgreen
	Smad7	SMAD family member 7	17131	-0.160287	-0.571817	-0.716766	0.0433235	-0.268287	-0.486109	-0.344336	-0.210609	0.335638	0.15542	0.689563	0.631002	0.50593	0.362486	0.825985	0.954059	yellowgreen
	Srl	sarcalumenin	106393	0.266932	0.379639	0.391508	0.140971	0.248062	0.161076	0.283906	0.35583	0.111308	0.312867	-0.169841	-0.164096	-0.432858	-0.807254	-0.708501	-0.888861	yellowgreen
	Tbc1d10b	TBC1 domain family, member 10b	68449	0.562224	0.830807	0.831987	0.241461	0.583453	0.499184	0.29996	0.222382	-0.490165	-0.19483	-0.637473	-0.69903	-0.632261	-0.596945	-0.756878	-0.975119	yellowgreen
	Tpbg	trophoblast glycoprotein	21983	-0.232252	-0.61479	-0.722009	0.0406731	-0.289362	-0.450539	-0.292178	-0.26637	0.343802	0.126463	0.669448	0.652296	0.569789	0.403259	0.796216	0.968834	yellowgreen
	MM – module membership
